# Supplementary material for: BTApep-TAT peptide inhibits ADP-ribosylation of BORIS to induce DNA damage in cancer
Source: Mol Cancer. 2022 Aug 2;21:158. doi: 10.1186/s12943-022-01621-w (PMC9344678; doi:10.1186/s12943-022-01621-w)
Supplement: Supplementary file 2 — Additional file 2. Supplementary table 6 [file 12943_2022_1621_MOESM2_ESM.xlsx]

## Sheet: 1004 common genes
Gene ID	Gene Symbol	Type	log2 (siBORIS_2 / siNC)	Qvalue (siBORIS_2 / siNC)	log2 (siBORIS_1 / siNC)	Qvalue (siBORIS_1 / siNC)	log2 (BTApep_TAT / His_TAT)	Qvalue (BTApep_TAT / His_TAT)
2222	FDFT1	mRNA	-1.70525	0	-0.632602	3.99e-58	-0.364632	2.85e-14
7171	TPM4	mRNA	1.93775	0	1.11076	1.47e-138	0.25828	3.96e-08
6319	SCD	mRNA	-2.70056	0	-1.57623	0	-0.114509	0.00947053
7132	TNFRSF1A	mRNA	-1.32523	3.64e-259	0.0974679	0.0190611	-0.170996	0.00189766
3491	CYR61	mRNA	1.2845	4.34e-212	0.168422	0.00073	-0.347568	1.22e-06
5054	SERPINE1	mRNA	1.13686	2.44e-204	-0.62682	1.97e-42	0.262038	0.000226
3422	IDI1	mRNA	-1.89574	5.23e-201	-1.25875	3.96e-113	-0.231875	0.00188401
3675	ITGA3	mRNA	-1.05296	4.28e-170	0.0886724	0.027223	-0.245621	3.92e-06
440	ASNS	mRNA	1.38932	8.19e-170	0.138931	0.0494797	0.402299	2.3e-07
9520	NPEPPS	mRNA	-0.920487	2.75e-166	-0.412095	1.33e-26	0.169442	0.000881
7316	UBC	mRNA	-0.784134	3.34e-166	0.214824	1.8e-12	-0.115732	0.0497189
23175	LPIN1	mRNA	-1.29816	2.39e-157	-0.906666	3.03e-84	-0.224873	0.000109
90427	BMF	mRNA	-2.42717	4.44e-153	-0.886957	1.32e-35	-0.251874	0.00638064
4047	LSS	mRNA	-1.51999	2.7e-152	-0.446907	1.72e-17	-0.48032	2.03e-16
3157	HMGCS1	mRNA	-1.39824	3.55e-152	-0.944538	3.07e-72	-0.2039	0.0127777
6526	SLC5A3	mRNA	-1.42868	4.86e-146	-1.63595	2.03e-182	0.63739	5.73e-18
80854	SETD7	mRNA	1.62869	1.24e-142	0.681859	3.88e-18	0.187568	0.0468595
8061	FOSL1	mRNA	0.903723	1.19e-134	-0.132509	0.000318	-0.264979	1.32e-07
3516	RBPJ	mRNA	-1.26814	7.34e-130	-0.538887	5.26e-27	0.489359	2.97e-12
6892	TAPBP	mRNA	-1.21639	2.49e-129	-0.3292	8.07e-12	-0.189472	0.00299536
1368	CPM	mRNA	0.990607	1.07e-121	0.295073	2.67e-08	0.322617	5.39e-05
6721	SREBF2	mRNA	-1.08169	1.08e-121	-0.145229	0.00208487	-0.198567	0.00123189
4071	TM4SF1	mRNA	0.750692	4.96e-117	0.769538	8.75e-77	-0.230455	4.21e-06
127933	UHMK1	mRNA	-0.965472	6.18e-111	-1.22322	1.38e-177	0.281964	3.16e-05
23338	JADE2	mRNA	-0.907679	9.85e-109	-0.171882	6.41e-05	-0.392015	4.18e-18
3329	HSPD1	mRNA	0.648014	5.84e-108	0.123686	0.000991	0.199553	3.82e-05
5937	RBMS1	mRNA	-0.938721	2.35e-100	-1.48512	4.65e-165	0.163179	0.0225828
2012	EMP1	mRNA	0.735063	8.85e-99	-0.335718	9.41e-13	0.138943	0.0196809
2224	FDPS	mRNA	-0.916791	2.46e-96	-0.507837	2.44e-28	-0.322607	1.31e-08
3303	HSPA1A	mRNA	0.860831	5.8e-94	0.416596	3.99e-21	-0.401322	4.99e-10
3992	FADS1	mRNA	-0.937487	7.31e-94	-0.798057	2.1e-68	-0.14573	0.0280231
3638	INSIG1	mRNA	-1.10498	7.29e-92	-0.677542	3.28e-38	-0.302853	1.72e-06
84790	TUBA1C	mRNA	0.543033	4.24e-89	0.448315	1.71e-53	-0.137413	0.0036622
4609	MYC	mRNA	0.963955	2.75e-88	0.300789	4.07e-09	-0.222476	0.0034683
5499	PPP1CA	mRNA	-1.08625	4.42e-88	0.28935	8.56e-08	-0.188132	0.00634686
9448	MAP4K4	mRNA	0.68849	5.93e-88	0.223742	1.36e-08	0.184126	0.000802
3959	LGALS3BP	mRNA	-1.85563	2.77e-86	-0.63754	1.67e-15	-0.645177	1.04e-08
340061	TMEM173	mRNA	-1.67979	9.09e-82	-0.271204	0.000382	-0.532943	4.03e-10
5163	PDK1	mRNA	-1.02708	7.1e-73	-0.486629	5.72e-18	1.01849	2.88e-47
961	CD47	mRNA	-0.838423	7.83e-71	-0.314153	8.66e-13	0.27916	0.000111
5962	RDX	mRNA	-0.801471	1.96e-69	-0.357471	5.48e-15	0.25264	0.000515
5210	PFKFB4	mRNA	-0.907191	5.38e-69	-0.156728	0.00812617	1.03083	4.16e-46
4059	BCAM	mRNA	-1.12087	1.16e-67	-0.426836	1.5e-11	-0.501295	1.15e-10
901	CCNG2	mRNA	-1.33907	1.22e-67	-0.567767	3.1e-15	0.265103	0.00787193
80055	PGAP1	mRNA	-0.980152	2.64e-67	-0.318107	6.69e-09	0.256119	0.00638064
11067	DEPP1	mRNA	-1.66363	8.6e-67	-0.7754	8.46e-19	-0.329644	0.000939
1718	DHCR24	mRNA	-0.761552	5.19e-65	-0.162378	0.000617	-0.28572	1.24e-07
664	BNIP3	mRNA	-0.86465	5.25e-65	-0.523893	8.66e-22	1.0981	2.37e-83
25999	CLIP3	mRNA	-0.912782	5.71e-65	-0.14588	0.00557658	-0.15412	0.0113285
5226	PGD	mRNA	-0.725101	9.29e-63	-0.210543	1.21e-06	-0.159156	0.00537484
7045	TGFBI	mRNA	-1.00461	4.27e-62	1.11134	6.13e-128	0.596549	5.91e-24
4131	MAP1B	mRNA	0.707022	2.46e-61	-0.425953	4.65e-16	0.411729	8.2e-07
9445	ITM2B	mRNA	-0.676464	6.93e-61	-0.265036	5.94e-12	-0.163995	0.00178976
23036	ZNF292	mRNA	-0.763082	1.88e-59	-0.568704	1.55e-31	0.426602	3.49e-13
665	BNIP3L	mRNA	-0.645461	3.59e-59	-0.395886	3.46e-19	0.545281	9.23e-28
10376	TUBA1B	mRNA	0.439349	4.12e-59	0.503953	2.64e-74	-0.124275	0.018267
11260	XPOT	mRNA	0.555906	4.34e-59	-0.491121	3.87e-34	0.191435	0.00566487
2181	ACSL3	mRNA	-0.620981	4.69e-58	-0.428954	4.79e-26	0.154267	0.00989708
10514	MYBBP1A	mRNA	0.880178	1.12e-56	0.363851	1.54e-08	-0.274642	0.00229562
2194	FASN	mRNA	-1.04456	4.68e-56	-0.631404	7.77e-44	-0.547618	9.95e-27
399909	PCNX3	mRNA	0.888556	1.25e-55	0.940368	1.96e-55	-0.254913	0.000187
3326	HSP90AB1	mRNA	0.440534	1.44e-54	-0.113267	0.000504	0.115053	0.00974721
51428	DDX41	mRNA	-0.727337	1.66e-54	-0.389223	1.04e-15	0.45902	4.28e-12
2171	FABP5	mRNA	0.653087	1.04e-53	-0.517527	5.99e-23	0.289501	0.000146
9069	CLDN12	mRNA	-0.783228	4.56e-53	-0.43703	5.81e-18	0.185675	0.015871
26118	WSB1	mRNA	-0.782218	6.88e-53	-0.313819	5.56e-09	0.643055	2.52e-30
57561	ARRDC3	mRNA	-0.827923	1.81e-52	-0.592774	3.23e-26	0.191779	0.0221878
811	CALR	mRNA	0.460866	1.96e-52	0.372078	5.24e-33	-0.143167	0.00863101
22989	MYH15	mRNA	-1.1812	1.05e-51	-0.28064	6.09e-05	0.313442	0.00431692
3727	JUND	mRNA	-1.49742	2.64e-51	0.209504	0.01815	-0.222106	0.0287123
23277	CLUH	mRNA	0.684724	2.74e-51	0.365846	1.48e-14	-0.156045	0.0370989
6713	SQLE	mRNA	-0.736674	8.4e-51	-0.530803	3.3e-30	-0.247519	8.53e-05
8503	PIK3R3	mRNA	-0.906522	3.45e-50	-0.742063	5.68e-36	-0.220836	0.0136148
47	ACLY	mRNA	-0.577243	2.57e-49	-0.311457	1.86e-14	-0.138067	0.0434591
1822	ATN1	mRNA	-0.597096	1.08e-48	0.440256	1.56e-28	-0.162949	0.0122466
4054	LTBP3	mRNA	-0.706204	1.16e-47	0.59559	9.49e-35	-0.196299	0.0214821
4240	MFGE8	mRNA	-0.87856	1.54e-47	0.170666	0.00302084	-0.273764	0.00078
31	ACACA	mRNA	-0.646651	1.08e-46	-0.529699	5.21e-33	-0.33065	2.77e-10
23353	SUN1	mRNA	-0.501818	6.85e-46	-0.531286	1.06e-47	0.290676	6.45e-10
7284	TUFM	mRNA	0.506237	8.49e-46	0.407333	7.54e-27	-0.14665	0.0186675
55186	SLC25A36	mRNA	-0.643407	2.25e-45	-0.540148	6.3e-31	0.210918	0.00442925
5352	PLOD2	mRNA	-0.653234	3.26e-45	-0.582151	1.85e-30	0.87134	5.55e-49
5328	PLAU	mRNA	-0.586948	1.55e-44	-0.410859	1.75e-22	-0.321381	9.37e-12
7812	CSDE1	mRNA	-0.434821	1.75e-44	-0.0976102	0.00282166	0.149322	0.034584
79180	EFHD2	mRNA	0.664009	1.92e-44	-0.31567	5.95e-09	-0.237537	0.00365447
79581	SLC52A2	mRNA	0.857695	3.01e-43	0.511897	6.08e-15	-0.371785	4.92e-05
659	BMPR2	mRNA	-0.629932	4.38e-43	-0.394198	4.72e-18	0.375898	2.24e-10
6720	SREBF1	mRNA	-1.16406	6.69e-43	-0.400332	2.34e-15	-0.247487	0.000133
4793	NFKBIB	mRNA	1.36461	1.34e-42	1.10341	6.66e-23	-0.271879	0.0330664
8722	CTSF	mRNA	-1.00365	1.38e-42	0.18027	0.00816435	-0.487286	1.4e-12
55701	ARHGEF40	mRNA	-1.05507	1.44e-42	-0.331364	6.47e-06	-0.318871	0.000303
389421	LIN28B	mRNA	0.554521	1.44e-42	-1.50071	2.22e-177	0.199075	0.0205061
51393	TRPV2	mRNA	-0.814001	5.06e-42	0.17827	0.00176607	-0.213128	0.00899533
57326	PBXIP1	mRNA	-0.935245	9.91e-42	-0.299639	4.43e-06	-0.212033	0.00560401
550	AUP1	mRNA	0.694231	1.77e-41	0.703711	5.62e-40	-0.197382	0.0141453
780	DDR1	mRNA	-0.692236	1.83e-41	0.355543	1.62e-14	-0.30703	4.09e-05
5049	PAFAH1B2	mRNA	0.632982	2.02e-41	0.21273	6.92e-05	0.244263	0.00683672
39	ACAT2	mRNA	-0.866083	9.92e-41	-0.455602	2.5e-13	-0.20218	0.00941242
23352	UBR4	mRNA	0.50385	1.05e-40	0.260963	1.64e-09	0.178442	0.00260596
4603	MYBL1	mRNA	0.48394	1.92e-40	-0.459577	2.7e-29	0.215452	0.00699234
84910	TMEM87B	mRNA	-0.911346	8.22e-40	-0.726697	1.8e-26	0.307102	0.00175357
25907	TMEM158	mRNA	0.578206	9.44e-40	0.842912	2.6e-69	0.425056	3.65e-08
29956	CERS2	mRNA	-0.535787	9.53e-40	0.434795	1.09e-26	-0.122716	0.0395866
80204	FBXO11	mRNA	-0.820646	1.22e-39	-0.372903	3.09e-09	0.202322	0.029296
6449	SGTA	mRNA	0.604306	1.27e-39	0.626861	1.34e-49	-0.18514	0.0103815
231	AKR1B1	mRNA	-0.785678	1.71e-39	-0.244804	1.1e-05	-0.211517	0.00419381
396	ARHGDIA	mRNA	0.493593	5.89e-39	0.451229	1.78e-31	-0.322765	9.99e-06
5870	RAB6A	mRNA	-0.587033	1.41e-38	-0.270986	1.06e-09	0.198807	0.00239624
5756	TWF1	mRNA	-0.444563	1.53e-38	-0.483931	7.44e-45	0.231272	8.6e-05
411	ARSB	mRNA	-1.17398	1.82e-38	-0.33159	0.000187	-0.248212	0.0411585
79930	DOK3	mRNA	-1.3126	3.26e-38	-1.00814	2.21e-25	1.39378	6.31e-21
27338	UBE2S	mRNA	0.602179	5.01e-38	0.555632	1.53e-22	-0.194549	0.039745
1848	DUSP6	mRNA	-0.814076	8.72e-38	0.622926	4.84e-32	-0.174404	0.0337148
586	BCAT1	mRNA	0.647489	1.21e-37	-0.26966	1.26e-05	0.400085	7.93e-06
6723	SRM	mRNA	0.793416	1.25e-37	0.271475	0.000108	-0.251109	0.00185841
54928	IMPAD1	mRNA	-0.495137	2.14e-37	-0.367535	1.44e-20	0.255313	9.02e-05
373156	GSTK1	mRNA	-0.82497	2.86e-37	-0.218333	0.000656	-0.357355	8.97e-06
65083	NOL6	mRNA	0.991923	2.15e-36	0.508629	2.19e-08	-0.336649	0.00283374
22827	PUF60	mRNA	0.539027	3.33e-36	0.612551	2.48e-40	-0.24355	0.000555
3572	IL6ST	mRNA	-0.432864	6.39e-36	-0.812674	1.68e-98	0.201927	0.00861091
54507	ADAMTSL4	mRNA	-1.0882	6.57e-36	-0.660696	1.18e-14	-0.258525	0.0144652
54629	MINDY2	mRNA	-0.799447	7.9e-36	-0.488472	1.37e-14	0.244183	0.0127831
57092	PCNP	mRNA	-0.627695	8.36e-36	-0.70117	8.22e-45	0.24457	0.00108482
3667	IRS1	mRNA	-0.908532	2.16e-35	0.414814	4.46e-12	-0.203599	0.0260187
2778	GNAS	mRNA	-0.355297	3.46e-35	0.23499	2.75e-15	-0.126805	0.039394
10642	IGF2BP1	mRNA	0.398615	3.6e-35	-0.173399	7.29e-06	0.171251	0.00133892
5479	PPIB	mRNA	0.488826	5.33e-35	0.355553	1.52e-13	-0.258083	1.15e-05
81688	C6orf62	mRNA	0.529655	8.3e-35	-0.14449	0.00464119	0.185437	0.010927
9315	NREP	mRNA	-0.921514	1.47e-34	-0.613344	3.21e-17	0.426843	3.11e-05
6337	SCNN1A	mRNA	-1.86974	1.56e-34	-0.287939	0.0288645	-0.338196	0.0441255
11047	ADRM1	mRNA	0.635795	1.64e-34	0.595578	5.09e-37	-0.237961	0.00958759
23097	CDK19	mRNA	-0.775152	2.81e-34	-0.239587	6.15e-05	0.226418	0.00728351
9908	G3BP2	mRNA	0.531258	3.43e-34	0.666805	4.61e-52	0.235863	0.0010778
5573	PRKAR1A	mRNA	-0.446095	7.2e-34	-0.312842	6.04e-17	0.141587	0.0497189
55902	ACSS2	mRNA	-0.893591	1.01e-33	-0.204532	0.00397249	-0.210733	0.0201595
84803	GPAT3	mRNA	0.798808	2.28e-33	0.345676	7.64e-06	0.288134	0.00958427
1106	CHD2	mRNA	-0.526773	2.48e-33	-0.186299	8.8e-05	0.152068	0.0272308
4088	SMAD3	mRNA	-0.474772	4.55e-33	-0.322366	4.5e-16	-0.154581	0.00491749
10410	IFITM3	mRNA	-0.709454	4.83e-33	-0.417612	6.72e-13	-0.443903	8.91e-13
54583	EGLN1	mRNA	-0.667792	8.4e-33	-0.530602	4.5e-23	0.558692	6.1e-13
6781	STC1	mRNA	0.50292	2.2e-32	-0.103285	0.0485274	0.847122	1.63e-68
2934	GSN	mRNA	-0.501442	2.76e-32	0.489485	1.42e-36	-0.29405	5.1e-06
10725	NFAT5	mRNA	-0.490032	2.8e-32	-0.255579	3.06e-09	0.19855	0.0272308
10312	TCIRG1	mRNA	-0.686468	3.17e-32	0.192686	0.000976	-0.204098	0.0385417
79628	SH3TC2	mRNA	-0.840688	3.68e-32	0.390013	2.13e-10	-0.261404	0.00356825
6722	SRF	mRNA	0.597056	3.69e-32	0.547765	2.17e-24	-0.166289	0.048531
55621	TRMT1	mRNA	0.728598	5.93e-32	0.289054	7.44e-05	-0.240091	0.021026
7532	YWHAG	mRNA	0.399187	6.13e-32	0.159071	3.35e-05	0.161393	0.00243314
7786	MAP3K12	mRNA	-0.748615	6.64e-32	0.143732	0.021012	-0.216319	0.00610345
55139	ANKZF1	mRNA	-0.648457	9e-32	-0.225449	0.000103	0.489695	3.64e-12
4940	OAS3	mRNA	-1.10639	2.19e-31	-0.73573	4.29e-15	-0.246568	0.0325363
3336	HSPE1	mRNA	0.562109	2.82e-31	-0.811449	1.68e-45	0.264182	0.0238171
348	APOE	mRNA	-0.701843	3.2e-31	-0.154224	0.0180926	-0.426269	6.97e-07
1912	PHC2	mRNA	-0.445284	4.06e-31	0.654558	3.36e-61	-0.177775	0.00970457
10469	TIMM44	mRNA	0.821991	8.26e-31	0.217033	0.0154552	-0.313578	0.00654061
79887	PLBD1	mRNA	-0.522538	1.41e-30	0.145688	0.00170221	-0.165689	0.00365447
205	AK4	mRNA	-0.421612	5.12e-30	-0.113702	0.0037814	0.318025	3.95e-09
3028	HSD17B10	mRNA	0.728126	5.77e-30	0.215465	0.00456251	-0.23235	0.011808
6611	SMS	mRNA	0.360194	7.83e-30	-0.249556	1.41e-08	0.35143	6.17e-14
5236	PGM1	mRNA	-0.584858	1.1e-29	-0.405685	5.15e-15	0.289501	6.9e-05
57488	ESYT2	mRNA	-0.479686	1.1e-29	0.227963	4.89e-08	0.216796	7.88e-05
8450	CUL4B	mRNA	-0.583952	1.93e-29	-0.48499	3.98e-22	0.191866	0.0137466
83786	FRMD8	mRNA	-0.837952	2.47e-29	0.219877	0.00283445	-0.219875	0.0103815
57486	NLN	mRNA	0.596788	3.03e-29	-0.319095	1.63e-07	0.270095	0.00112621
1808	DPYSL2	mRNA	-0.512775	3.24e-29	-0.856414	3.64e-61	0.249944	0.00048
8771	TNFRSF6B	mRNA	-1.00877	3.72e-29	-0.471112	3.11e-07	-0.478613	3.97e-05
8878	SQSTM1	mRNA	-0.397056	4.49e-29	-0.607727	6.96e-77	-0.318464	2.2e-08
22809	ATF5	mRNA	-1.01681	4.49e-29	-0.42329	1.06e-06	-0.462242	5.57e-07
29923	HILPDA	mRNA	-1.03407	5.04e-29	-0.477564	7.91e-08	0.920986	4.28e-11
5863	RGL2	mRNA	-0.63774	6.46e-29	0.320063	2.83e-10	-0.236948	0.000998
9867	PJA2	mRNA	-0.501395	6.84e-29	-0.284257	5.56e-12	0.18612	0.00757331
10489	LRRC41	mRNA	-0.748011	7.64e-29	0.279815	4.45e-06	-0.241244	0.001543
23731	TMEM245	mRNA	-0.451884	7.69e-29	-0.682611	3.27e-55	0.152104	0.0485299
55326	AGPAT5	mRNA	-0.593361	1.02e-28	-0.443087	7e-17	0.262503	0.00276902
10622	POLR3G	mRNA	0.779045	1.07e-28	-0.828883	8.77e-21	0.414903	0.00107188
60	ACTB	mRNA	0.41821	3.56e-28	0.176303	1.87e-05	0.124644	0.0147779
79665	DHX40	mRNA	-0.443262	4.47e-28	-0.791181	4.08e-69	0.216067	0.00115003
10058	ABCB6	mRNA	-0.936296	5.96e-28	-0.451456	3.25e-08	0.742338	9.74e-14
23212	RRS1	mRNA	0.616371	9.24e-28	-0.183436	0.00811639	-0.285763	0.00181597
8497	PPFIA4	mRNA	-1.14402	1.12e-27	-0.523035	3.56e-07	0.932271	3.18e-15
10589	DRAP1	mRNA	0.486231	1.18e-27	-0.224394	7.25e-05	-0.214903	0.0120529
10914	PAPOLA	mRNA	0.373243	1.79e-27	-0.167507	1.05e-05	0.16598	0.0075888
9943	OXSR1	mRNA	-0.61215	2.05e-27	-0.187952	0.00127405	0.267622	9.67e-05
56888	KCMF1	mRNA	0.481152	2.11e-27	0.119207	0.025088	0.193692	0.00549933
667	DST	mRNA	-0.382158	3.07e-27	-0.208464	2.31e-06	0.33583	2.25e-07
54682	MANSC1	mRNA	-1.37004	4.08e-27	0.489845	4.88e-07	-0.328868	0.00875428
444	ASPH	mRNA	-0.372534	6.94e-27	-0.299282	1.7e-16	0.331937	2.84e-12
57683	ZDBF2	mRNA	-0.700219	8.22e-27	-0.344291	2.97e-07	0.425091	5.75e-07
8704	B4GALT2	mRNA	0.717606	8.42e-27	0.430675	1.92e-08	-0.267299	0.00654061
4061	LY6E	mRNA	0.752169	9.01e-27	0.281758	0.000511	-0.26401	0.0194431
2317	FLNB	mRNA	0.357167	1.39e-26	0.311744	9e-19	0.234234	5.87e-06
7402	UTRN	mRNA	-0.444342	2.42e-26	-0.262377	2.98e-07	0.182912	0.00994576
3006	HIST1H1C	mRNA	-1.65313	2.55e-26	2.17395	1.04e-145	-0.405858	0.000128
64207	IRF2BPL	mRNA	-0.511717	4.95e-26	0.329713	2.8e-11	-0.321484	9.55e-05
4869	NPM1	mRNA	0.29616	5.98e-26	-0.445115	2.16e-31	0.151943	0.00371227
51141	INSIG2	mRNA	-0.766205	7.71e-26	-0.923871	4.06e-31	0.877285	6.18e-17
9926	LPGAT1	mRNA	-0.686898	8.19e-26	-0.32584	6.78e-07	0.317751	0.000554
352954	CASTOR3	mRNA	-0.733931	1.6e-25	-0.175557	0.012174	-0.204573	0.0177528
23201	FAM168A	mRNA	-0.517223	2.17e-25	0.111337	0.031052	0.161504	0.0107249
11156	PTP4A3	mRNA	-0.998036	3.04e-25	-0.342775	0.000346	-0.294033	0.0167867
7980	TFPI2	mRNA	0.603052	3.27e-25	0.612293	2.39e-20	0.241458	0.00480092
51073	MRPL4	mRNA	0.659966	4.49e-25	0.504825	4.83e-15	-0.264298	0.00423266
6515	SLC2A3	mRNA	-0.469326	6.43e-25	-0.441328	2.68e-16	0.595337	4e-27
57666	FBRSL1	mRNA	0.740395	1.46e-24	0.916557	2.06e-32	-0.222361	0.0400926
9991	PTBP3	mRNA	-0.477736	1.49e-24	-0.430935	6.6e-21	0.243307	0.0013657
10398	MYL9	mRNA	0.586475	1.69e-24	0.467505	3.16e-17	-0.229379	0.0049012
6772	STAT1	mRNA	-0.558225	1.86e-24	-0.65752	4.19e-33	-0.173981	0.023067
3984	LIMK1	mRNA	-0.497785	2.48e-24	0.442117	4.11e-21	-0.203652	0.0112711
5476	CTSA	mRNA	-0.36342	3.48e-24	-0.0893993	0.0419972	-0.374609	1.49e-16
3692	EIF6	mRNA	0.426775	7.77e-24	-0.225938	1.99e-06	-0.198194	0.0310786
205428	C3orf58	mRNA	-0.892807	8.77e-24	-0.766799	3.1e-18	0.461549	0.00237654
55233	MOB1A	mRNA	-0.397861	9.59e-24	-0.471019	6.16e-31	0.203578	0.00709351
23654	PLXNB2	mRNA	-0.524121	1.22e-23	0.570288	1.39e-31	-0.176667	0.00963856
80727	TTYH3	mRNA	-0.477816	1.24e-23	0.214282	1.5e-05	-0.256865	1.53e-05
8568	RRP1	mRNA	0.793162	1.24e-23	0.235612	0.0122286	-0.306382	0.00830559
115098	CCDC124	mRNA	0.572612	2.71e-23	0.518023	5.29e-19	-0.232415	0.0266799
93129	ORAI3	mRNA	-1.22513	3.32e-23	0.253446	0.0202291	-0.273477	0.0197634
23385	NCSTN	mRNA	-0.479361	3.36e-23	0.465757	8.89e-25	-0.173309	0.00321609
5493	PPL	mRNA	-0.973029	3.43e-23	0.291834	0.000989	-0.1983	0.0434498
10379	IRF9	mRNA	-1.06574	3.74e-23	-0.275624	0.00791051	-0.270566	0.0450422
64866	CDCP1	mRNA	0.371874	4.14e-23	0.529316	1.62e-42	0.338263	5.7e-11
64855	FAM129B	mRNA	-0.329197	5.46e-23	0.370294	2.76e-27	-0.184256	0.00645001
7525	YES1	mRNA	0.485414	6.76e-23	-0.222487	8.62e-05	0.335084	5.76e-05
25945	NECTIN3	mRNA	-0.622945	8e-23	-0.472516	2.58e-13	0.205192	0.0445978
23015	GOLGA8A	mRNA	-0.348747	1.99e-22	-0.364982	8.54e-18	0.704201	3.51e-40
1717	DHCR7	mRNA	-0.595997	2.19e-22	-0.313929	7.91e-08	-0.405446	7.5e-10
11337	GABARAP	mRNA	-0.467319	2.4e-22	0.193065	0.000182	-0.221003	0.000147
9144	SYNGR2	mRNA	0.514091	3.77e-22	0.703285	1e-36	-0.254716	0.00231738
283417	DPY19L2	mRNA	-0.57563	4.02e-22	-0.170329	0.00565461	0.23373	0.00839402
401152	C4orf3	mRNA	-0.636334	4.17e-22	-0.536965	1.59e-13	0.621517	4.91e-19
8531	YBX3	mRNA	0.348751	1.11e-21	0.354263	3.06e-20	-0.122798	0.0409487
3433	IFIT2	mRNA	-1.63706	1.23e-21	-0.717659	2.97e-06	-0.670273	0.000327
9961	MVP	mRNA	-0.4661	1.53e-21	0.269831	4.31e-08	-0.332338	3.29e-08
56938	ARNTL2	mRNA	0.439881	2.13e-21	-0.245221	2.98e-05	0.233915	0.00193266
80232	WDR26	mRNA	-0.45485	2.14e-21	-0.266293	1.94e-09	0.177006	0.00931521
7422	VEGFA	mRNA	-0.551581	2.38e-21	-0.238914	0.000245	0.629136	8.76e-17
6746	SSR2	mRNA	0.441508	2.46e-21	0.345441	2.21e-15	-0.136901	0.038208
5358	PLS3	mRNA	-0.39316	2.89e-21	-0.380433	3.31e-18	0.234688	4.14e-05
3437	IFIT3	mRNA	-1.58286	3.48e-21	-0.987369	5.21e-11	-0.786349	0.000136
6950	TCP1	mRNA	0.308168	8.55e-21	-0.241282	5.97e-11	0.175473	0.00119652
4794	NFKBIE	mRNA	-0.885729	8.99e-21	-0.759372	5.28e-16	-0.489479	1.29e-05
8507	ENC1	mRNA	-0.560207	9.07e-21	-0.349673	7.39e-09	-0.175817	0.0280496
5792	PTPRF	mRNA	0.345205	1.07e-20	0.337004	2.02e-18	0.28205	2.46e-09
3398	ID2	mRNA	-0.902877	1.1e-20	0.297251	0.000498	0.511911	3.01e-07
23253	ANKRD12	mRNA	-0.430365	1.3e-20	-0.762282	4.99e-58	0.264744	0.000982
23468	CBX5	mRNA	-0.398318	1.36e-20	-0.255874	3.37e-08	0.243925	0.000108
7170	TPM3	mRNA	-0.32	2.34e-20	0.198832	2.46e-09	0.135707	0.00634686
9180	OSMR	mRNA	-0.394636	3.62e-20	-0.26186	1.37e-07	0.258157	7.5e-06
10135	NAMPT	mRNA	-0.364699	3.86e-20	-0.688652	9.27e-54	0.343822	4.29e-09
112616	CMTM7	mRNA	-0.612511	4.31e-20	0.261048	0.000133	-0.341918	4.14e-05
3856	KRT8	mRNA	-0.369888	5.2e-20	-0.168562	2.58e-05	-0.184476	0.00869804
7637	ZNF84	mRNA	-0.545432	5.27e-20	-0.166591	0.0130215	0.240412	0.00718413
6636	SNRPF	mRNA	0.573977	9.33e-20	-0.543176	5.77e-14	0.40143	0.000145
284403	WDR62	mRNA	0.452778	1.01e-19	0.588454	2.35e-23	-0.176941	0.0217541
22858	ICK	mRNA	-0.573448	1.05e-19	-0.308992	9.92e-07	0.318132	0.000391
22890	ZBTB1	mRNA	-0.611757	1.48e-19	-0.642287	1.46e-20	0.23232	0.0213747
23541	SEC14L2	mRNA	-0.849677	1.67e-19	-0.720947	1.16e-13	0.345499	0.0128445
6046	BRD2	mRNA	-0.290877	2.31e-19	0.097109	0.00594955	-0.110053	0.0367073
10961	ERP29	mRNA	-0.487407	3.66e-19	-0.195125	0.000332	-0.169745	0.0289166
7133	TNFRSF1B	mRNA	-1.7816	4.17e-19	-0.904607	1.63e-07	-0.669335	0.00229039
6868	ADAM17	mRNA	-0.478912	4.19e-19	-0.369118	1.74e-11	0.188057	0.0158333
3939	LDHA	mRNA	-0.302859	4.74e-19	-0.665135	6.32e-52	0.774978	2.17e-81
8728	ADAM19	mRNA	0.618324	5.9e-19	0.647271	2.28e-21	0.416087	1.57e-05
27031	NPHP3	mRNA	-0.634493	6.1e-19	-0.414943	1.35e-08	0.260157	0.00569492
5709	PSMD3	mRNA	0.453327	7.86e-19	0.281735	6.5e-08	-0.188475	0.028944
57104	PNPLA2	mRNA	-0.52737	7.96e-19	0.279367	9.21e-07	-0.313387	9.2e-05
538	ATP7A	mRNA	-0.703461	8.59e-19	-0.556047	1.58e-12	0.735059	1.73e-14
2023	ENO1	mRNA	-0.249628	1.14e-18	0.140514	0.000161	0.255247	7.29e-06
9600	PITPNM1	mRNA	-0.539187	1.89e-18	0.361831	4.68e-11	-0.230992	0.00374706
2632	GBE1	mRNA	-0.539899	1.91e-18	-0.755964	6.2e-33	0.673867	2.03e-21
1291	COL6A1	mRNA	-0.402918	1.95e-18	-0.431611	1.6e-19	-0.310202	5.18e-06
51299	NRN1	mRNA	-0.806805	2.08e-18	-0.897838	2.71e-22	0.417809	0.00118701
54892	NCAPG2	mRNA	0.405662	2.15e-18	0.154227	0.00245452	0.189625	0.00387633
4296	MAP3K11	mRNA	-0.633917	2.31e-18	0.312517	1.74e-05	-0.286601	0.000152
54407	SLC38A2	mRNA	-0.2882	2.49e-18	-0.388144	6.01e-31	0.164049	0.00976786
55558	PLXNA3	mRNA	-0.597547	2.53e-18	0.149579	0.0370986	0.226455	0.0164567
2512	FTL	mRNA	-0.333277	3.19e-18	-1.15989	8.17e-157	-0.244376	0.000889
23405	DICER1	mRNA	-0.321634	4.01e-18	-0.719708	2.47e-64	0.192363	0.0111058
26147	PHF19	mRNA	-0.389134	5.21e-18	0.258783	1.75e-09	-0.203369	0.000998
6183	MRPS12	mRNA	0.588773	5.61e-18	0.255986	0.000376	-0.23264	0.0303166
81621	KAZALD1	mRNA	-1.1396	6.47e-18	-0.362362	0.00282166	-0.467292	0.000341
7767	ZNF224	mRNA	-0.570018	6.5e-18	-0.469457	3.87e-12	0.198578	0.0488031
29101	SSU72	mRNA	0.421831	1.21e-17	0.408251	1.44e-15	-0.20422	0.00549933
55771	PRR11	mRNA	0.35155	1.43e-17	-0.130847	0.00599572	0.235462	0.000638
5371	PML	mRNA	-0.518358	1.48e-17	0.186786	0.00156609	-0.225986	0.00304806
2217	FCGRT	mRNA	-0.840537	1.5e-17	0.293007	0.00134402	-0.375073	0.00166948
1292	COL6A2	mRNA	-0.397955	1.64e-17	-0.12924	0.0118108	-0.292842	6.91e-05
11031	RAB31	mRNA	-0.39413	1.8e-17	-0.383634	7.19e-17	0.199341	0.00234877
116987	AGAP1	mRNA	0.507938	1.85e-17	0.364062	7.28e-09	0.31716	0.000109
389792	IER5L	mRNA	-0.854247	2.07e-17	0.567897	7.58e-12	-0.273345	0.0141904
85236	HIST1H2BK	mRNA	-0.5215	2.52e-17	1.16209	6.89e-80	-0.414601	2.91e-11
11103	KRR1	mRNA	0.403125	2.66e-17	-0.470073	1.66e-18	0.29709	0.000211
4012	LNPEP	mRNA	-0.529375	3.26e-17	-0.523564	5.54e-16	0.26645	0.00156761
84629	TNRC18	mRNA	-0.410693	4.76e-17	0.477626	9.33e-24	-0.14944	0.0352601
10728	PTGES3	mRNA	0.27855	5.01e-17	-0.195687	1.41e-07	0.202812	3.32e-05
4298	MLLT1	mRNA	0.427839	5.63e-17	0.483794	1.84e-21	-0.180375	0.0252956
9564	BCAR1	mRNA	-0.398027	6.02e-17	0.352372	4.32e-12	-0.155677	0.0145413
71	ACTG1	mRNA	0.272028	6.28e-17	0.099924	0.00173163	0.254586	9.58e-09
9208	LRRFIP1	mRNA	0.373943	6.98e-17	-0.133051	0.0113298	0.278694	2.23e-05
153768	PRELID2	mRNA	-1.06333	7.7e-17	-0.453724	7.91e-05	0.39439	0.0491893
4597	MVD	mRNA	-0.637085	8.28e-17	-0.288628	0.000192	-0.425849	1.96e-05
5351	PLOD1	mRNA	0.349945	9.18e-17	0.288513	2.91e-10	0.31342	9.93e-05
10581	IFITM2	mRNA	-0.771197	1.16e-16	-0.203186	0.034625	-0.469963	2.43e-05
23327	NEDD4L	mRNA	0.497859	1.25e-16	0.175101	0.0100849	0.192448	0.0437504
1457	CSNK2A1	mRNA	0.320873	1.33e-16	-0.156464	0.000365	0.137571	0.0378814
221	ALDH3B1	mRNA	-0.830783	1.41e-16	0.513089	6.27e-10	-0.467669	3.61e-07
8666	EIF3G	mRNA	0.365286	1.77e-16	0.306766	2.93e-11	-0.239588	0.0020316
1445	CSK	mRNA	0.554596	1.82e-16	0.597256	1.6e-17	-0.247705	0.00300444
157378	TMEM65	mRNA	-0.695427	2.03e-16	-0.732208	5.68e-21	0.274046	0.0153899
4651	MYO10	mRNA	0.366078	2.33e-16	0.500719	2.63e-28	0.24799	5.61e-06
6925	TCF4	mRNA	-0.540856	2.42e-16	-0.547658	3.2e-17	0.294302	0.0041782
826	CAPNS1	mRNA	-0.287003	2.57e-16	0.200005	7.61e-08	-0.21608	7.06e-05
54929	TMEM161A	mRNA	0.571997	2.84e-16	0.522512	3.38e-12	-0.240512	0.0448683
2517	FUCA1	mRNA	-0.807246	3.14e-16	-0.337282	0.000599	-0.333267	0.00446383
29927	SEC61A1	mRNA	0.320864	3.6e-16	0.218542	9.29e-08	-0.153095	0.00525706
10413	YAP1	mRNA	-0.369798	3.63e-16	-0.299149	2.46e-12	0.181347	0.00777353
81554	RCC1L	mRNA	0.536544	3.72e-16	0.846366	2.12e-41	-0.178316	0.0221428
57003	CCDC47	mRNA	0.40036	4.33e-16	-0.960122	1.8e-56	0.271166	0.000397
114801	TMEM200A	mRNA	0.529445	4.57e-16	0.531272	1.04e-15	0.296084	0.00117699
5605	MAP2K2	mRNA	-0.353134	4.89e-16	0.431534	1.74e-26	-0.286702	0.000788
10577	NPC2	mRNA	-0.408824	8.04e-16	-0.373599	4.6e-13	-0.19836	0.0018801
2931	GSK3A	mRNA	-0.356202	8.61e-16	0.270576	1.55e-09	-0.171123	0.0123679
5720	PSME1	mRNA	-0.50571	1.24e-15	-0.147387	0.0286629	-0.259468	0.000818
51747	LUC7L3	mRNA	-0.327951	1.27e-15	-0.337898	2.35e-17	0.139364	0.0145413
51596	CUTA	mRNA	-0.455717	1.5e-15	0.446844	1.31e-17	-0.402865	8.72e-10
22936	ELL2	mRNA	0.436289	1.72e-15	-0.364967	2.11e-09	0.430922	2.92e-06
58485	TRAPPC1	mRNA	0.45124	2.42e-15	0.435117	2.41e-13	-0.154942	0.0332815
8871	SYNJ2	mRNA	-0.375661	2.49e-15	-0.423494	2.95e-18	0.208357	0.000934
8714	ABCC3	mRNA	-1.4371	2.5e-15	1.07131	5.21e-19	-0.374876	0.0159002
80279	CDK5RAP3	mRNA	-0.360836	2.51e-15	0.174479	0.000195	-0.225978	0.000212
3954	LETM1	mRNA	0.434933	2.88e-15	0.376416	1.78e-10	-0.194135	0.0159955
150223	YDJC	mRNA	0.864484	3.1e-15	0.808106	3.6e-13	-0.316757	0.0314988
93436	ARMC6	mRNA	0.653261	4.12e-15	0.211786	0.0401272	-0.333416	0.00494068
9592	IER2	mRNA	0.395512	5.83e-15	0.856175	5.75e-59	-0.287299	0.000145
55700	MAP7D1	mRNA	0.356207	7.53e-15	0.436173	1.65e-20	-0.152467	0.0387907
6284	S100A13	mRNA	-0.632386	8.42e-15	0.269282	0.000299	-0.38274	1.72e-07
11140	CDC37	mRNA	0.303273	8.42e-15	0.110725	0.0135817	-0.164963	0.0467087
9149	DYRK1B	mRNA	-0.585294	9.27e-15	0.461513	4.33e-12	-0.24817	0.0107054
7979	SEM1	mRNA	0.497172	1.11e-14	-0.292327	3.12e-05	0.332547	0.00313842
5814	PURB	mRNA	-0.443624	1.16e-14	-0.38843	2.27e-11	0.216599	0.0407042
490	ATP2B1	mRNA	-0.372203	1.19e-14	-0.312576	7.29e-09	0.180801	0.0331265
79171	RBM42	mRNA	0.348682	1.23e-14	0.433448	2.17e-19	-0.361199	1.59e-06
10694	CCT8	mRNA	-0.314811	1.26e-14	-0.624452	1.09e-49	0.164977	0.0113894
5691	PSMB3	mRNA	0.461564	1.28e-14	0.379016	6.23e-10	-0.233383	0.00496792
8562	DENR	mRNA	0.412021	1.44e-14	-0.211662	0.00027	0.194907	0.0251576
146664	MGAT5B	mRNA	-0.825295	1.46e-14	0.706461	1.06e-17	-0.419061	4.51e-05
55608	ANKRD10	mRNA	-0.422578	1.56e-14	-0.239462	1.61e-05	0.23708	0.00187408
10962	MLLT11	mRNA	0.745494	1.69e-14	0.500747	8.15e-06	0.366601	0.00964963
23129	PLXND1	mRNA	-1.15877	1.81e-14	-0.577676	1.59e-05	-0.528961	0.000397
123811	FOPNL	mRNA	0.54542	1.92e-14	0.386441	4.71e-07	0.241373	0.0167049
65993	MRPS34	mRNA	0.585578	2.02e-14	0.546725	1.48e-12	-0.240576	0.0251079
23198	PSME4	mRNA	0.353866	2.17e-14	-0.245798	2.71e-06	0.196126	0.00829648
284716	RIMKLA	mRNA	-0.696372	2.2e-14	-0.43337	1.39e-06	0.967746	1.07e-18
8986	RPS6KA4	mRNA	0.529683	2.77e-14	0.576501	1.77e-17	-0.213307	0.0362054
7108	TM7SF2	mRNA	-0.620721	4.11e-14	0.54724	9.11e-15	-0.422585	1.66e-08
10298	PAK4	mRNA	0.378082	4.26e-14	0.610684	7.54e-31	-0.183105	0.0162074
57522	SRGAP1	mRNA	0.51333	5.63e-14	0.47843	1.02e-11	0.242683	0.0369562
801	CALM1	mRNA	0.250887	6e-14	-0.108193	0.00507437	0.120843	0.0303361
813	CALU	mRNA	0.250462	7.7e-14	-0.214583	3.67e-09	0.199673	0.000159
9780	PIEZO1	mRNA	0.292568	8.07e-14	0.449757	4.17e-29	-0.145448	0.0217541
50861	STMN3	mRNA	-0.35551	8.31e-14	-0.705872	3.42e-46	-0.253557	0.00164187
57224	NHSL1	mRNA	0.587097	9.66e-14	0.740806	3.09e-22	0.277981	0.00757348
79888	LPCAT1	mRNA	0.41456	1e-13	0.434968	5.33e-11	-0.211932	0.00393368
101927789	LOC101927789	pseudo	-1.04147	1.5e-13	-1.08567	9.31e-15	0.418915	0.00675251
6455	SH3GL1	mRNA	0.332744	1.59e-13	0.412562	1.79e-17	-0.204864	0.0303337
51765	STK26	mRNA	0.461687	1.75e-13	-0.491222	4.28e-12	0.281305	0.00822465
160851	DGKH	mRNA	-0.551781	1.84e-13	-0.545052	2.45e-13	0.295553	0.0231277
25796	PGLS	mRNA	-0.550842	1.87e-13	0.363631	1.4e-07	-0.319493	0.000261
50	ACO2	mRNA	0.38833	1.91e-13	0.643106	4.92e-35	-0.199251	0.00910894
1509	CTSD	mRNA	0.328811	2.27e-13	0.709819	1.56e-49	-0.345138	3.15e-07
10061	ABCF2	mRNA	-0.437132	2.46e-13	0.343746	3.95e-10	-0.169437	0.0448683
2634	GBP2	mRNA	-1.59192	2.62e-13	-0.399778	0.0458435	-0.550656	0.0487293
4323	MMP14	mRNA	0.305592	2.72e-13	0.222842	2.26e-07	0.185996	0.0143717
1983	EIF5	mRNA	0.260765	2.87e-13	-0.512552	5.01e-42	0.172849	0.00318635
3800	KIF5C	mRNA	0.461513	2.95e-13	-0.214333	0.0045288	0.298505	0.0054627
8498	RANBP3	mRNA	0.451342	3.07e-13	0.477755	1.58e-13	-0.192187	0.0366232
5922	RASA2	mRNA	0.55674	4.47e-13	-0.268191	0.00645363	0.295848	0.0201595
26229	B3GAT3	mRNA	-0.601437	5.36e-13	0.544816	1.7e-14	-0.228106	0.0395305
8425	LTBP4	mRNA	-0.324206	7.49e-13	0.356846	2.6e-14	-0.192349	0.0112124
1650	DDOST	mRNA	0.275232	7.59e-13	0.224089	7.97e-10	-0.143659	0.0226702
10189	ALYREF	mRNA	0.397962	8.91e-13	0.429416	1.39e-14	-0.243925	0.0152473
84679	SLC9A7	mRNA	-0.340612	9.1e-13	-0.133319	0.00847949	0.27995	7.92e-05
29957	SLC25A24	mRNA	-0.39771	9.79e-13	-0.390048	9.93e-12	0.209089	0.0155429
27101	CACYBP	mRNA	0.328312	1.01e-12	-0.525676	2.6e-23	0.169779	0.0206853
9643	MORF4L2	mRNA	0.246706	1.32e-12	-0.414775	1.13e-24	0.259527	1.63e-07
23144	ZC3H3	mRNA	0.472748	1.48e-12	0.576551	5.77e-18	-0.27165	0.00822465
55904	KMT2E	mRNA	-0.325024	1.6e-12	-0.19651	1.28e-05	0.24271	0.000582
57473	ZNF512B	mRNA	0.369449	1.68e-12	0.560282	6.55e-25	-0.207632	0.00393162
9828	ARHGEF17	mRNA	-0.449703	1.77e-12	0.201921	0.00177012	-0.286877	0.000465
1471	CST3	mRNA	-0.651393	1.78e-12	0.413241	1.11e-07	-0.427764	2.77e-06
9736	USP34	mRNA	-0.280008	1.93e-12	-0.239592	6.23e-07	0.247464	0.000261
92799	SHKBP1	mRNA	-0.350875	2.17e-12	0.323886	5.01e-13	-0.27457	0.000254
8887	TAX1BP1	mRNA	0.380514	2.18e-12	0.166486	0.00420532	0.191325	0.0303361
710	SERPING1	mRNA	-1.52945	2.46e-12	-0.462614	0.0176617	-0.501401	0.02801
10055	SAE1	mRNA	-0.333679	2.56e-12	0.401259	1.9e-19	-0.164188	0.0130795
10330	CNPY2	mRNA	0.431557	2.61e-12	0.425923	3.31e-12	-0.236729	0.0183457
6446	SGK1	mRNA	0.504556	3.12e-12	0.543555	1.16e-17	0.452745	3.81e-08
116113	FOXP4	mRNA	0.578764	3.49e-12	1.17662	4.25e-18	-0.221239	0.0144893
64864	RFX7	mRNA	-0.383101	3.68e-12	-0.693283	3.08e-34	0.196448	0.0345367
1525	CXADR	mRNA	-0.559986	4.64e-12	-0.368669	6.81e-06	0.317452	0.0131676
9455	HOMER2	mRNA	0.571192	5.06e-12	0.262206	0.00512961	0.282314	0.0282139
5576	PRKAR2A	mRNA	0.344016	5.15e-12	-0.121777	0.0471332	0.230401	0.00110466
203069	R3HCC1	mRNA	0.764376	5.16e-12	0.986247	5.49e-21	-0.329917	0.0100164
7296	TXNRD1	mRNA	0.234529	5.34e-12	-0.202339	3.23e-08	0.228328	1.18e-05
79174	CRELD2	mRNA	0.823696	5.66e-12	0.865979	2.58e-13	-0.319514	0.0165364
1029	CDKN2A	mRNA	-0.390712	6.43e-12	0.520859	3.1e-19	-0.460223	2.22e-10
25897	RNF19A	mRNA	-0.360566	6.88e-12	-0.468682	1.17e-19	0.270733	0.00264013
5324	PLAG1	mRNA	-0.480327	7.86e-12	-0.600368	1.06e-16	0.273606	0.0225381
146691	TOM1L2	mRNA	-0.362411	9.4e-12	0.454894	1.19e-20	-0.185309	0.0145413
126328	NDUFA11	mRNA	0.453264	1.08e-11	0.499808	3.09e-14	-0.21928	0.028944
9063	PIAS2	mRNA	-0.40992	1.41e-11	-0.216852	0.000975	0.23992	0.0052289
3434	IFIT1	mRNA	-0.987999	1.61e-11	-1.02573	1.15e-12	-0.418314	0.0475864
5090	PBX3	mRNA	0.332396	1.62e-11	-0.155752	0.00572171	0.178609	0.021026
5925	RB1	mRNA	-0.33863	1.67e-11	-0.497084	3.7e-21	0.290857	1.24e-05
54852	PAQR5	mRNA	0.546135	2.7e-11	-0.334687	0.00121024	0.408767	0.000166
79572	ATP13A3	mRNA	0.240895	2.77e-11	-0.17345	1.65e-05	0.265866	0.000653
7531	YWHAE	mRNA	0.212291	2.95e-11	-0.202886	1.35e-10	0.113991	0.0305647
51162	EGFL7	mRNA	0.640708	2.96e-11	0.864392	3.77e-19	-0.32655	0.0190349
4101	MAGEA2	mRNA	0.558508	3.16e-11	0.367964	2.28e-06	-0.373716	0.00138959
9988	DMTF1	mRNA	-0.30952	3.71e-11	-0.168752	0.000479	0.17264	0.0199156
23061	TBC1D9B	mRNA	0.340779	3.72e-11	0.690217	6.78e-41	0.261116	0.000186
5062	PAK2	mRNA	0.250157	4.79e-11	-0.613299	2.21e-45	0.22313	0.00237535
1874	E2F4	mRNA	0.350566	4.98e-11	0.321209	1.77e-08	-0.243523	0.000952
2058	EPRS	mRNA	0.276383	6.46e-11	-0.149258	0.00186347	0.163406	0.0234658
10979	FERMT2	mRNA	-0.343894	7.29e-11	-0.767419	5.53e-41	0.182038	0.0482987
4728	NDUFS8	mRNA	0.461967	8.28e-11	0.63968	2.3e-21	-0.433008	3.27e-09
170384	FUT11	mRNA	-0.706146	8.79e-11	-0.295934	0.007172	0.467359	0.00184405
59283	CACNG8	mRNA	-0.541705	1.16e-10	-0.786877	8.29e-20	0.396987	0.00048
51129	ANGPTL4	mRNA	0.410342	1.18e-10	0.515179	1.31e-17	1.04788	5.34e-29
399512	SLC25A35	mRNA	-0.602041	1.22e-10	-0.371256	6.74e-05	-0.356832	0.000346
55276	PGM2	mRNA	-0.378885	1.25e-10	-0.299158	2.11e-07	0.269746	0.00135903
56987	BBX	mRNA	-0.276879	1.3e-10	-0.356891	1.09e-14	0.275807	0.000207
10640	EXOC5	mRNA	0.341933	1.36e-10	0.166136	0.00736183	0.274097	0.000617
81671	VMP1	mRNA	-0.228131	1.54e-10	-0.259261	4.84e-12	0.134907	0.0207892
984	CDK11B	mRNA	0.361362	1.74e-10	0.460237	6.84e-17	-0.161563	0.048589
5223	PGAM1	mRNA	0.196138	1.79e-10	0.21735	1.05e-10	0.447635	3.13e-18
253260	RICTOR	mRNA	-0.356939	1.97e-10	-0.346519	8.44e-10	0.268387	0.0034562
6236	RRAD	mRNA	-1.03711	2.1e-10	-0.460775	0.00367946	-0.367192	0.0494353
1519	CTSO	mRNA	-1.32575	2.37e-10	-0.574707	0.00285231	-0.562581	0.0120421
2475	MTOR	mRNA	0.287047	2.41e-10	0.127916	0.0116721	-0.182775	0.0108722
4507	MTAP	mRNA	0.376695	2.47e-10	-0.166618	0.0180182	0.228078	0.0189521
9804	TOMM20	mRNA	0.256123	2.65e-10	-0.762945	1.23e-56	0.18318	0.00391466
6132	RPL8	mRNA	0.225878	2.79e-10	0.565001	1.02e-56	-0.185277	0.0100549
283149	BCL9L	mRNA	-0.293009	3.03e-10	0.165429	0.000206	-0.204691	0.000226
53635	PTOV1	mRNA	-0.373935	3.06e-10	0.529262	1.26e-19	-0.301768	0.000261
8239	USP9X	mRNA	-0.280016	3.27e-10	-0.191189	2.21e-05	0.212403	0.00212653
51112	TRAPPC12	mRNA	0.540595	3.66e-10	0.708542	2.25e-18	-0.242077	0.018769
1969	EPHA2	mRNA	0.256262	3.79e-10	0.650807	6.89e-53	-0.419392	4.18e-13
4635	MYL4	mRNA	-0.736817	3.79e-10	0.382846	0.000116	-0.258559	0.0422766
6525	SMTN	mRNA	0.426939	3.93e-10	0.636118	2.37e-21	-0.227276	0.0173654
6513	SLC2A1	mRNA	-0.256859	4.39e-10	-0.377355	1.85e-15	0.60421	7.09e-19
203522	INTS6L	mRNA	-0.568916	4.63e-10	-0.459044	3.53e-07	0.292487	0.0103814
3691	ITGB4	mRNA	-0.716218	5.38e-10	0.297139	0.00479977	-0.280229	0.034584
7416	VDAC1	mRNA	0.210786	6.7e-10	-0.514543	4.19e-39	0.388433	6.3e-17
5434	POLR2E	mRNA	0.332822	7.25e-10	0.405274	3.38e-15	-0.195934	0.0144817
55851	PSENEN	mRNA	0.43912	7.97e-10	0.924162	5.07e-53	-0.275041	0.00067
221656	KDM1B	mRNA	-0.317165	1.02e-09	-0.258213	1.24e-06	0.182409	0.0191076
10434	LYPLA1	mRNA	0.227878	1.36e-09	-0.515708	7.85e-34	0.158287	0.0145995
5091	PC	mRNA	-0.783177	1.46e-09	0.501639	3.37e-06	-0.324578	0.0490649
11059	WWP1	mRNA	0.280196	1.5e-09	-0.301404	2.76e-09	0.160432	0.0480092
55764	IFT122	mRNA	0.415455	1.85e-09	0.721973	6.14e-29	-0.210886	0.0296336
8379	MAD1L1	mRNA	0.577684	2.2e-09	0.729443	3.26e-15	-0.233875	0.0340485
2044	EPHA5	mRNA	-1.00154	2.25e-09	-0.408064	0.00801324	-0.350092	0.0272414
5151	PDE8A	mRNA	0.442848	2.28e-09	0.534856	1.52e-13	0.217478	0.0432267
55333	SYNJ2BP	mRNA	0.365617	2.41e-09	-0.370296	1.71e-08	0.222363	0.022517
10362	HMG20B	mRNA	0.342223	2.41e-09	0.482584	1.03e-16	-0.183192	0.0289058
19	ABCA1	mRNA	-0.384333	2.58e-09	-0.627032	7.32e-23	0.197636	0.0332356
3005	H1F0	mRNA	-0.46937	3.15e-09	0.183739	0.0194564	0.309002	0.00178297
196527	ANO6	mRNA	-0.264185	3.49e-09	-0.475981	2.44e-25	0.362515	4.37e-11
3297	HSF1	mRNA	0.29705	3.69e-09	0.713318	3.81e-50	-0.213974	0.00689094
11021	RAB35	mRNA	0.351247	3.75e-09	0.240644	0.000149	-0.187194	0.0295238
92140	MTDH	mRNA	0.227923	3.77e-09	-0.173309	5.15e-05	0.179043	0.00734779
11270	NRM	mRNA	-0.397549	3.99e-09	0.361005	1.37e-09	-0.313024	4.17e-05
23095	KIF1B	mRNA	0.265042	4.04e-09	0.162695	0.000855	0.230229	0.000777
115294	PCMTD1	mRNA	-0.333234	4.18e-09	-0.404168	3.79e-12	0.228045	0.00807372
23306	NEMP1	mRNA	0.289394	4.56e-09	0.130487	0.0214663	0.199287	0.00580562
3481	IGF2	mRNA	0.354918	5.19e-09	0.37445	1.83e-08	0.598169	3.91e-16
80311	KLHL15	mRNA	-0.496462	5.32e-09	-0.26937	0.00162599	0.251977	0.0285486
6281	S100A10	mRNA	-0.340684	5.48e-09	0.388251	1.57e-05	0.355913	3.19e-11
5562	PRKAA1	mRNA	-0.262538	5.59e-09	-0.437576	1.4e-22	0.204377	0.00391808
65986	ZBTB10	mRNA	-0.372587	6.26e-09	-0.36668	3.36e-09	0.221887	0.0167867
54439	RBM27	mRNA	0.288524	6.64e-09	-0.283378	5.56e-06	0.204741	0.0111451
3320	HSP90AA1	mRNA	0.170757	6.98e-09	-0.102952	0.00108603	0.13889	0.0180153
23607	CD2AP	mRNA	-0.262426	7.58e-09	-0.570087	2.22e-33	0.220862	0.00875499
56257	MEPCE	mRNA	-0.320662	7.83e-09	0.186015	0.000744	-0.21525	0.0102727
92092	ZC3HAV1L	mRNA	-0.581063	8.01e-09	-0.342521	0.000537	0.561498	4.89e-06
79991	STN1	mRNA	-0.581246	8.16e-09	-0.32812	0.00150492	-0.260114	0.0263795
6829	SUPT5H	mRNA	0.205814	8.49e-09	0.207703	1.22e-08	-0.133264	0.0272414
23548	TTC33	mRNA	0.465712	8.67e-09	0.27325	0.00182028	0.237592	0.0497158
51068	NMD3	mRNA	0.333524	1.04e-08	-0.139285	0.0452583	0.221593	0.0136054
10383	TUBB4B	mRNA	0.210311	1.04e-08	0.541393	1.59e-61	-0.17477	0.0136663
9423	NTN1	mRNA	0.824591	1.14e-08	0.853449	1.74e-08	0.540049	0.00757348
64975	MRPL41	mRNA	0.466305	1.22e-08	0.597225	2.15e-14	-0.324035	0.00317456
967	CD63	mRNA	-0.258519	1.27e-08	0.373278	1.98e-16	-0.28191	1.31e-08
1762	DMWD	mRNA	-0.381328	1.28e-08	0.364593	1.58e-08	-0.243	0.000535
51150	SDF4	mRNA	0.279626	1.37e-08	0.335702	6.24e-12	-0.255815	0.00155605
29896	TRA2A	mRNA	-0.3757	1.54e-08	-0.38144	5.73e-09	0.256115	0.00524425
55668	GPATCH2L	mRNA	-0.265738	1.54e-08	-0.401797	6.79e-18	0.170883	0.0332391
10054	UBA2	mRNA	-0.195224	1.56e-08	-0.281765	3.01e-14	0.156187	0.00859549
57551	TAOK1	mRNA	-0.267426	1.78e-08	-0.141884	0.00554373	0.208723	0.0244735
2770	GNAI1	mRNA	-0.383494	1.93e-08	-0.319651	3.53e-06	0.228921	0.0232946
64222	TOR3A	mRNA	0.555319	2.01e-08	0.625728	3.19e-10	-0.275623	0.0377068
2149	F2R	mRNA	-0.243208	2.06e-08	-0.298751	4.87e-11	0.193432	0.00063
26043	UBXN7	mRNA	-0.293471	2.17e-08	-0.417011	2.4e-15	0.29765	0.00032
10000	AKT3	mRNA	0.337382	2.19e-08	-1.16326	9.52e-60	0.423246	1.29e-06
51329	ARL6IP4	mRNA	-0.413624	2.3e-08	0.406201	4.97e-10	-0.203138	0.0434498
399687	MYO18A	mRNA	-0.37416	2.33e-08	0.179822	0.00612487	-0.179931	0.0333371
7076	TIMP1	mRNA	-0.25349	2.61e-08	0.45156	8.25e-29	-0.172655	0.0115419
989	2022-09-07	mRNA	-0.226319	2.82e-08	-1.27494	1.86e-173	0.214569	0.00086
55009	C19orf24	mRNA	0.595747	2.91e-08	0.775314	4.2e-15	-0.307965	0.0436245
7052	TGM2	mRNA	0.262259	3.31e-08	-0.543611	1.02e-26	-0.348075	3.04e-07
81611	ANP32E	mRNA	0.237509	3.43e-08	-0.622319	1.22e-42	0.276332	0.000397
23312	DMXL2	mRNA	-0.346652	3.46e-08	-0.406335	1.75e-10	0.249289	0.0159684
5905	RANGAP1	mRNA	0.25545	3.61e-08	0.349392	9.95e-14	-0.238653	0.00012
2817	GPC1	mRNA	-0.430804	4.03e-08	0.320006	1.15e-05	-0.277372	0.00705174
9820	CUL7	mRNA	-0.261408	4.1e-08	0.157343	0.00106039	-0.177208	0.00253868
114134	SLC2A13	mRNA	-0.446492	4.22e-08	-0.560638	1.65e-13	0.346221	0.00179553
57448	BIRC6	mRNA	-0.247469	5.31e-08	-0.224034	4.36e-05	0.177041	0.0222965
54542	RC3H2	mRNA	-0.274996	5.84e-08	-0.307844	3.01e-09	0.191405	0.042208
8467	SMARCA5	mRNA	-0.284529	6.05e-08	-0.236981	6.75e-06	0.187494	0.0298254
51246	SHISA5	mRNA	-0.226613	8.03e-08	0.377312	4.6e-23	-0.171017	0.00734423
7436	VLDLR	mRNA	-0.38395	8.04e-08	-0.22302	0.00291666	0.537884	1.66e-08
23383	MAU2	mRNA	-0.389315	8.12e-08	0.345771	5.75e-07	-0.197843	0.0251576
11228	RASSF8	mRNA	-0.388778	9.2e-08	-0.396756	2.9e-09	0.218495	0.034449
85440	DOCK7	mRNA	-0.316213	9.5e-08	-0.285835	3.6e-06	0.203818	0.027491
9605	VPS9D1	mRNA	-0.722874	1.19e-07	0.579515	1.68e-07	-0.318727	0.00842134
8731	RNMT	mRNA	-0.221697	1.31e-07	-0.291806	2.27e-11	0.263101	1.18e-05
79039	DDX54	mRNA	0.317211	1.33e-07	0.504346	1.49e-17	-0.178984	0.021995
253725	WASHC2C	mRNA	-0.291618	1.37e-07	-0.218495	0.000143	-0.18129	0.0165067
51157	ZNF580	mRNA	-0.63611	1.41e-07	0.28276	0.0172285	-0.348824	0.0103815
23035	PHLPP2	mRNA	0.425731	1.53e-07	0.292774	0.000631	0.253604	0.0497189
10101	NUBP2	mRNA	0.490811	1.57e-07	0.766145	3.04e-14	-0.263114	0.0302366
23186	RCOR1	mRNA	-0.2339	1.63e-07	-0.864753	1.73e-71	0.151061	0.0460368
51727	CMPK1	mRNA	-0.275618	1.73e-07	-0.389423	5.38e-14	0.236511	0.00204136
3241	HPCAL1	mRNA	0.31262	1.73e-07	0.717655	1.59e-34	-0.193071	0.0225073
26996	GPR160	mRNA	-0.594982	1.76e-07	-0.31928	0.003776	0.638729	4.39e-06
286	ANK1	mRNA	-0.77466	1.84e-07	0.680585	8.45e-10	-0.405599	0.00256777
4976	OPA1	mRNA	0.251791	1.93e-07	-0.142131	0.00946191	0.182724	0.0256943
5361	PLXNA1	mRNA	-0.237479	1.97e-07	0.544683	2.44e-35	-0.190846	0.00345933
57060	PCBP4	mRNA	0.371174	2.02e-07	0.24255	0.00103901	-0.215323	0.0293116
1632	ECI1	mRNA	0.47584	2.09e-07	0.961325	8.5e-24	-0.256666	0.0172241
79832	QSER1	mRNA	0.268287	2.33e-07	-0.56112	3.97e-24	0.216188	0.0165067
80271	ITPKC	mRNA	-0.499705	2.43e-07	0.425265	8.67e-07	-0.262639	0.0111058
10608	MXD4	mRNA	-0.303682	2.44e-07	0.229899	6.43e-05	-0.394976	6.55e-08
9770	RASSF2	mRNA	-0.576434	2.57e-07	-0.84896	4.13e-13	0.333832	0.0213747
146223	CMTM4	mRNA	0.25934	2.74e-07	-0.274486	4.34e-07	0.229896	0.00247148
154214	RNF217	mRNA	-0.33374	3.06e-07	-0.622527	1.95e-21	0.35526	5.6e-05
119	ADD2	mRNA	0.306382	3.11e-07	0.425846	3.18e-13	0.248749	0.000844
2730	GCLM	mRNA	0.381238	3.24e-07	-0.373164	9.77e-06	0.218263	0.0466439
83590	TMUB1	mRNA	0.322866	3.91e-07	0.58085	9.27e-22	-0.243063	0.00679406
51614	ERGIC3	mRNA	-0.23668	4.06e-07	0.374744	3.19e-18	-0.180165	0.00641154
4137	MAPT	mRNA	0.671571	4.08e-07	0.524887	4.63e-05	0.512685	0.000416
79042	TSEN34	mRNA	-0.366115	4.4e-07	0.193313	0.00654362	-0.226128	0.0158619
80228	ORAI2	mRNA	-0.297244	4.64e-07	0.365096	6.93e-12	-0.158157	0.0305168
55240	STEAP3	mRNA	-0.233504	4.68e-07	-0.549643	2.09e-31	0.271769	4.61e-05
79699	ZYG11B	mRNA	-0.357553	5.15e-07	-0.492608	3.91e-12	0.256062	0.024447
11316	COPE	mRNA	0.302505	5.28e-07	0.823234	3.81e-50	-0.283532	0.000767
56889	TM9SF3	mRNA	0.20805	5.65e-07	-0.297306	1.53e-11	0.207148	0.00326758
475	ATOX1	mRNA	0.342905	5.65e-07	0.503828	9.66e-13	0.206346	0.0184396
5252	PHF1	mRNA	-0.339702	5.76e-07	0.465066	1.46e-14	-0.211735	0.0145296
6626	SNRPA	mRNA	0.265412	5.79e-07	0.16468	0.00507179	-0.2022	0.00625229
10295	BCKDK	mRNA	0.303822	6.07e-07	0.593978	4.78e-25	0.240497	0.0159231
7750	ZMYM2	mRNA	-0.271217	6.25e-07	-0.484818	2.59e-18	0.208574	0.0186574
785	CACNB4	mRNA	-0.407578	6.44e-07	-0.634413	2.22e-13	0.524001	2.68e-05
6625	SNRNP70	mRNA	0.264388	7.82e-07	0.248209	3.44e-06	-0.239881	0.00164686
4233	MET	mRNA	0.221296	8.07e-07	-0.247678	6.82e-07	0.271415	6.18e-05
84335	AKT1S1	mRNA	0.301248	8.54e-07	0.446592	1.62e-14	-0.210477	0.00744531
781	CACNA2D1	mRNA	-0.288222	8.56e-07	-0.126694	0.0430988	0.249384	0.0120421
6448	SGSH	mRNA	-0.396072	8.82e-07	0.304268	2.64e-05	-0.304845	0.000295
5524	PTPA	mRNA	0.208931	9.36e-07	0.429716	3.22e-24	-0.207255	0.00147813
7745	ZKSCAN8	mRNA	-0.236978	9.5e-07	-0.225181	4.71e-06	0.199054	0.0112429
770	CA11	mRNA	-0.456236	9.75e-07	0.373374	6.75e-06	-0.322108	0.00373292
8733	GPAA1	mRNA	0.62557	9.78e-07	1.12067	2.48e-17	-0.25202	0.00229707
84851	TRIM52	mRNA	-0.37921	1.12e-06	-0.219771	0.00790621	0.205292	0.0404429
7314	UBB	mRNA	0.155965	1.15e-06	0.389256	2.03e-39	-0.205711	0.00108482
3611	ILK	mRNA	0.284739	1.25e-06	0.450281	5.43e-16	-0.170492	0.0452511
221927	BRAT1	mRNA	0.338021	1.27e-06	0.814309	1.24e-37	-0.254515	0.00837541
134553	C5orf24	mRNA	-0.229922	1.3e-06	-0.469449	2.56e-19	0.174846	0.0223749
79143	MBOAT7	mRNA	-0.334647	1.32e-06	0.548022	3.1e-19	-0.301157	0.000808
323	APBB2	mRNA	-0.236678	1.43e-06	0.119472	0.0122285	0.16458	0.0129903
11230	PRAF2	mRNA	-0.411276	1.61e-06	0.628478	1.23e-17	-0.283003	0.0110203
23527	ACAP2	mRNA	-0.253616	1.62e-06	-0.388598	1.31e-13	0.208904	0.0109584
10818	FRS2	mRNA	0.324283	1.67e-06	-0.522417	2.76e-12	0.331342	0.00106847
80008	TMEM156	mRNA	0.559328	1.76e-06	0.483118	4.76e-05	0.483296	0.00414405
89796	NAV1	mRNA	-0.359082	2.08e-06	-0.251605	0.000796	0.251564	0.00342021
105	ADARB2	mRNA	1.04127	2.29e-06	1.05044	1.24e-06	-0.623767	0.0232237
8614	STC2	mRNA	0.443015	2.35e-06	-0.453886	5.53e-05	0.837222	5.65e-06
55344	PLCXD1	mRNA	-0.262961	2.5e-06	0.266316	4.18e-07	0.354521	1.09e-07
2896	GRN	mRNA	-0.242708	2.52e-06	0.617423	1.54e-46	-0.375152	1.31e-08
348180	CTU2	mRNA	0.518847	2.78e-06	0.318748	0.00554601	-0.338402	0.0152264
28989	NTMT1	mRNA	0.414206	2.79e-06	0.437771	3.91e-07	-0.303768	0.00391691
6018	RLF	mRNA	-0.342407	2.8e-06	-0.236099	0.000407	0.304568	0.00830559
4598	MVK	mRNA	-0.630302	2.85e-06	-0.866226	6.28e-10	-0.452909	0.000965
55706	NDC1	mRNA	0.255628	3.01e-06	-0.21306	0.000601	0.25614	0.00178297
6310	ATXN1	mRNA	0.307172	3.01e-06	0.586114	1.12e-20	0.281634	0.00200658
10687	PNMA2	mRNA	-0.306247	3.01e-06	-0.364224	8.96e-08	0.226139	0.0137906
7840	ALMS1	mRNA	0.324582	3.02e-06	-0.279229	0.000406	0.261607	0.0187733
64981	MRPL34	mRNA	0.303682	3.06e-06	0.444937	2.45e-11	-0.293178	0.0018801
6038	RNASE4	mRNA	-0.801933	3.15e-06	-0.741123	1.14e-05	0.552395	0.0070599
64061	TSPYL2	mRNA	-0.375357	3.26e-06	-0.366552	4.22e-06	-0.213669	0.0486534
57221	ARFGEF3	mRNA	0.246174	3.58e-06	-0.152358	0.00880783	0.567655	2.28e-16
22907	DHX30	mRNA	0.243589	3.71e-06	0.520968	1.8e-25	-0.174119	0.0280137
10095	ARPC1B	mRNA	-0.170594	4.02e-06	0.0974916	0.031316	-0.240949	0.000481
1030	CDKN2B	mRNA	-0.314194	4.09e-06	0.369057	2.42e-09	-0.260701	0.000577
2197	FAU	mRNA	0.253237	4.11e-06	0.986487	1e-88	-0.171777	0.0222155
283209	PGM2L1	mRNA	0.470039	4.16e-06	-0.513056	1.34e-05	0.426659	0.00746536
55684	RABL6	mRNA	0.269452	4.3e-06	0.872922	5.21e-49	-0.256806	0.000373
65981	CAPRIN2	mRNA	0.186205	4.38e-06	0.310696	1.73e-13	0.396579	4.58e-16
6944	VPS72	mRNA	0.347917	4.39e-06	0.232748	0.00447974	-0.25919	0.0211345
1938	EEF2	mRNA	0.166649	4.9e-06	0.478854	2.42e-44	-0.162107	0.0141083
23646	PLD3	mRNA	-0.178153	4.97e-06	0.618858	3.29e-50	-0.402457	8.4e-10
57631	LRCH2	mRNA	-0.519063	5.01e-06	-0.898312	1.51e-14	0.40837	0.0159036
6400	SEL1L	mRNA	-0.228123	5.07e-06	-0.528818	3.04e-27	0.175087	0.0254315
23512	SUZ12	mRNA	-0.279449	5.45e-06	-0.20942	0.001001	0.237366	0.0131317
1027	CDKN1B	mRNA	-0.276808	5.52e-06	-0.540506	1.25e-18	-0.197248	0.0287194
55256	ADI1	mRNA	-0.328307	5.68e-06	-0.520788	3.79e-14	-0.304129	2.69e-05
10938	EHD1	mRNA	-0.250647	5.89e-06	0.154304	0.00638612	-0.334887	5.52e-05
26355	FAM162A	mRNA	-0.25377	6.8e-06	-0.325504	2.25e-07	0.941999	5.55e-49
4792	NFKBIA	mRNA	-0.348931	6.93e-06	-0.286376	0.00024	-0.270565	0.00666499
80312	TET1	mRNA	-0.441008	7.01e-06	-0.670221	2.9e-11	0.411272	0.0131116
55861	DBNDD2	mRNA	0.272332	7.43e-06	0.282391	2.95e-06	-0.198962	0.0320341
7514	XPO1	mRNA	-0.154816	7.71e-06	-0.275738	2.25e-13	0.195826	0.00283693
23480	SEC61G	mRNA	0.312593	9.04e-06	-1.27278	2.34e-48	0.731763	8.01e-06
5569	PKIA	mRNA	-0.26527	9.06e-06	-0.965263	1.15e-52	0.212387	0.02355
649	BMP1	mRNA	-0.351738	1.02e-05	0.461922	1.1e-10	-0.238694	0.0111058
6676	SPAG4	mRNA	-0.469245	1.05e-05	0.3569	9.93e-05	0.371521	0.000682
57136	APMAP	mRNA	0.274299	1.12e-05	0.290316	4.84e-06	-0.17039	0.0395866
10548	TM9SF1	mRNA	-0.344451	1.26e-05	0.167514	0.0337209	-0.195097	0.0347069
79627	OGFRL1	mRNA	-0.27695	1.28e-05	-0.23304	0.000307	0.267765	0.00273498
3845	KRAS	mRNA	0.214131	1.5e-05	-0.315884	2.29e-09	0.276263	0.00131774
51374	ATRAID	mRNA	0.266739	1.59e-05	0.411812	4.28e-13	-0.163221	0.0373263
1316	KLF6	mRNA	0.214986	1.66e-05	-0.197184	0.000103	-0.212919	0.000558
10592	SMC2	mRNA	-0.20285	1.68e-05	-0.466982	4.84e-22	0.264076	0.00058
3895	KTN1	mRNA	-0.161419	1.7e-05	-0.247935	2.43e-11	0.264697	5.85e-06
1665	DHX15	mRNA	0.185232	1.73e-05	-0.142886	0.00178126	0.159989	0.0165067
246100	CTAG1A	mRNA	0.378239	1.73e-05	0.541	3.05e-10	-0.225154	0.0346249
1485	CTAG1B	mRNA	0.378239	1.73e-05	0.541	3.05e-10	-0.225154	0.0346249
163732	CITED4	mRNA	0.682733	1.77e-05	1.18191	3.63e-17	-0.440731	0.00925414
51593	SRRT	mRNA	0.195127	1.78e-05	0.433101	1.01e-22	-0.190708	0.00683672
64374	SIL1	mRNA	0.523914	1.96e-05	0.635809	8.49e-08	-0.362307	0.0118063
84313	VPS25	mRNA	0.339654	2.02e-05	0.369762	2.49e-06	-0.241874	0.0106391
8861	LDB1	mRNA	-0.241813	2.06e-05	0.133483	0.0242622	-0.234995	0.00203576
254065	BRWD3	mRNA	-0.213081	2.13e-05	-0.557313	7.12e-31	0.439694	6.66e-09
6095	RORA	mRNA	-0.692652	2.15e-05	-0.395713	0.0155895	0.927405	2.1e-06
374395	TMEM179B	mRNA	-0.473408	2.22e-05	0.719997	4.82e-16	-0.312178	0.00115537
6120	RPE	mRNA	-0.261398	2.27e-05	-0.632494	3.05e-26	0.272527	0.000555
9306	SOCS6	mRNA	0.309286	2.3e-05	0.292426	4.36e-05	0.354478	0.000155
6155	RPL27	mRNA	0.172148	2.44e-05	-0.160548	0.000497	0.182447	0.0216898
5300	PIN1	mRNA	0.322715	2.45e-05	0.189416	0.0221776	-0.418372	0.000159
5595	MAPK3	mRNA	-0.290459	2.49e-05	0.447889	2.54e-13	-0.206917	0.0152108
1390	CREM	mRNA	-0.43838	2.57e-05	0.509266	6.27e-09	0.361131	0.00305794
8775	NAPA	mRNA	-0.345114	2.77e-05	0.16429	0.0482757	-0.276691	0.00108196
8091	HMGA2	mRNA	0.127014	2.8e-05	-1.21736	2.76e-273	-0.157132	0.000835
83985	SPNS1	mRNA	0.305359	2.87e-05	0.304433	0.000133	-0.337849	0.000243
79144	PPDPF	mRNA	0.247418	3.12e-05	0.733338	4.16e-32	-0.277458	0.000482
9524	TECR	mRNA	-0.221653	3.24e-05	0.696478	2.87e-48	-0.20416	0.00806385
1778	DYNC1H1	mRNA	0.145316	3.28e-05	0.130214	0.000453	0.177846	0.000204
9522	SCAMP1	mRNA	-0.230162	3.39e-05	-0.531519	1.33e-21	0.320521	0.000547
9812	DELE1	mRNA	-0.323894	3.44e-05	0.167782	0.0293391	-0.244273	0.00492151
3673	ITGA2	mRNA	0.236567	3.54e-05	0.153343	0.0120725	0.608909	8.82e-11
8895	CPNE3	mRNA	-0.163615	3.55e-05	-0.547134	8.88e-43	0.153597	0.0302638
79585	CORO7	mRNA	-0.398506	3.91e-05	0.628422	4.03e-15	-0.332741	0.0102727
26232	FBXO2	mRNA	-0.300316	4.54e-05	0.409346	5.28e-10	-0.363608	0.000239
5471	PPAT	mRNA	0.272152	4.62e-05	-0.495404	7.24e-12	0.253275	0.0472158
80856	LNPK	mRNA	-0.277477	4.69e-05	-0.535704	3.88e-15	0.593476	1.62e-12
79002	TRIR	mRNA	0.23637	4.83e-05	0.155767	0.0130338	-0.175196	0.0407272
23165	NUP205	mRNA	0.160259	4.91e-05	0.269626	3.84e-12	0.158409	0.0144289
81892	SLIRP	mRNA	0.662377	5e-05	-0.89206	1.7e-08	0.440822	3.97e-05
8815	BANF1	mRNA	0.183974	5.06e-05	0.387775	3.94e-17	-0.148045	0.0303361
400916	CHCHD10	mRNA	0.334274	5.13e-05	0.289908	0.00242359	-0.321459	0.00613974
23207	PLEKHM2	mRNA	0.26676	5.4e-05	0.906022	3.06e-54	-0.215919	0.00650235
5425	POLD2	mRNA	0.200176	5.63e-05	0.197821	4.36e-05	-0.151822	0.0360858
537	ATP6AP1	mRNA	-0.189884	5.64e-05	0.212755	1.57e-06	-0.266383	4.17e-05
4052	LTBP1	mRNA	-0.319445	5.73e-05	0.244484	0.00130429	0.269091	0.00935279
55324	ABCF3	mRNA	0.335781	5.82e-05	0.456741	4.42e-09	-0.238984	0.0306233
2621	GAS6	mRNA	-0.404558	5.83e-05	0.381491	7.09e-05	-0.421134	0.000397
389677	RBM12B	mRNA	0.227501	5.93e-05	-0.305662	5.96e-07	0.213206	0.0132332
6635	SNRPE	mRNA	0.338549	6.41e-05	-0.900651	2.25e-20	0.291799	0.036394
6613	SUMO2	mRNA	0.158547	6.44e-05	-0.507495	1.42e-33	0.160524	0.0456978
10430	TMEM147	mRNA	0.228947	6.5e-05	-0.329704	1.38e-07	-0.290662	3.51e-05
84232	MAF1	mRNA	-0.214217	6.8e-05	0.428598	1.19e-18	-0.193839	0.0162683
9497	SLC4A7	mRNA	0.170769	6.87e-05	-0.690503	1.31e-49	0.434676	1.4e-11
9728	SECISBP2L	mRNA	-0.232193	7.1e-05	-0.249874	3.08e-05	0.217606	0.0118419
4723	NDUFV1	mRNA	0.220324	7.15e-05	0.326457	7.33e-09	-0.261318	0.0013701
1964	EIF1AX	mRNA	0.173349	7.37e-05	-0.496407	1.07e-29	0.181993	0.0153845
8751	ADAM15	mRNA	0.321202	7.52e-05	0.862194	3.99e-34	-0.194032	0.0460218
2109	ETFB	mRNA	-0.393323	7.59e-05	0.407491	7.48e-06	-0.384606	1.09e-05
127687	C1orf122	mRNA	0.44984	7.65e-05	0.709805	2.78e-11	-0.408366	0.000704
2950	GSTP1	mRNA	0.207862	7.81e-05	0.117667	0.0396443	-0.189586	0.0199099
22905	EPN2	mRNA	-0.219682	8.08e-05	0.134052	0.0174735	0.160965	0.0448683
23264	ZC3H7B	mRNA	-0.245757	8.27e-05	0.335706	1.44e-10	-0.289432	6.08e-05
170954	PPP1R18	mRNA	0.169603	8.44e-05	0.582413	6.3e-48	-0.14938	0.0129577
5747	PTK2	mRNA	0.139465	8.54e-05	0.222481	1.74e-10	0.231042	1.72e-06
284352	PPP1R37	mRNA	0.29822	8.83e-05	0.902213	2.83e-44	-0.233086	0.0272906
9590	AKAP12	mRNA	0.145919	8.96e-05	0.17854	4.61e-06	0.224768	1.32e-05
5165	PDK3	mRNA	-0.275549	8.99e-05	-0.514229	3.63e-14	0.683252	1.89e-15
4000	LMNA	mRNA	-0.181122	9.84e-05	0.546273	1.15e-36	-0.326651	9.76e-07
867	CBL	mRNA	0.212181	0.000102	0.260937	1.69e-06	0.306158	0.000171
7466	WFS1	mRNA	0.239388	0.000107	0.21957	0.000835	-0.22299	0.00446383
26151	NAT9	mRNA	0.403476	0.000115	0.659753	2.91e-12	-0.29349	0.0134922
151556	GPR155	mRNA	-0.511561	0.000117	-0.616766	4.88e-06	0.523627	0.00925414
5447	POR	mRNA	0.195421	0.000119	0.348453	2.58e-12	-0.239673	0.00107057
7205	TRIP6	mRNA	0.315174	0.00012	0.244293	0.00174178	-0.322903	0.00219792
90507	SCRN2	mRNA	-0.398773	0.000123	0.542917	2.17e-10	-0.406558	1.62e-05
84376	HOOK3	mRNA	-0.258163	0.000125	-0.745864	4.41e-31	0.387197	6.27e-06
91252	SLC39A13	mRNA	-0.339354	0.000126	0.296676	0.000151	-0.297076	0.00793176
29894	CPSF1	mRNA	0.177165	0.000127	0.451687	1.22e-24	-0.249975	0.000167
9689	BZW1	mRNA	0.129701	0.000129	-0.345741	1.95e-23	0.358439	2.01e-08
2873	GPS1	mRNA	0.207555	0.000134	0.232718	1.89e-05	-0.313528	0.000199
23350	U2SURP	mRNA	0.151393	0.000137	-0.337531	3.84e-15	0.170997	0.0192524
9776	ATG13	mRNA	-0.232443	0.000142	0.265129	4.21e-06	-0.163315	0.0404919
10922	FASTK	mRNA	0.265576	0.000154	0.531725	3.25e-17	-0.275455	0.00386015
64180	DPEP3	mRNA	0.261609	0.000163	0.656082	6.08e-27	-0.366527	5.65e-06
90378	SAMD1	mRNA	-0.238963	0.000171	0.246066	4.71e-05	0.298073	0.000552
4358	MPV17	mRNA	-0.283273	0.000175	0.176012	0.0127931	-0.304978	4.55e-05
81	ACTN4	mRNA	-0.12157	0.000176	0.0938703	0.00782472	-0.121696	0.0243327
5721	PSME2	mRNA	-0.234558	0.00018	-0.290392	2.65e-06	-0.257961	0.000536
10910	SUGT1	mRNA	0.26241	0.000191	-0.320766	1.63e-05	0.258544	0.00423186
126003	TRAPPC5	mRNA	0.396448	0.0002	1.28017	1.62e-49	-0.341625	0.0017677
51398	WDR83OS	mRNA	-0.267914	0.000206	0.378366	1.49e-08	-0.240989	0.00630961
146779	EFCAB3	mRNA	-1.61221	0.000216	-2.35049	1.13e-06	1.99497	0.0223749
55262	C7orf43	mRNA	0.34887	0.000222	0.456028	1.17e-06	-0.366683	0.00133066
121457	IKBIP	mRNA	0.242723	0.00023	-0.664505	2.5e-21	0.240799	0.0186877
29085	PHPT1	mRNA	-0.309328	0.000234	0.334572	1.59e-05	-0.217894	0.0419101
5530	PPP3CA	mRNA	-0.203778	0.000241	-0.277201	6.18e-07	0.24351	0.000889
10606	PAICS	mRNA	-0.143835	0.000251	-0.281409	1.06e-11	0.287172	9.16e-07
91582	RPS19BP1	mRNA	0.356925	0.000259	0.640148	1.19e-11	-0.301618	0.00797046
55738	ARFGAP1	mRNA	0.225609	0.000261	0.373331	1.93e-10	-0.205559	0.033764
2629	GBA	mRNA	0.252748	0.000275	0.252179	6.01e-05	-0.19407	0.0225828
51564	HDAC7	mRNA	-0.177556	0.000278	0.225493	6.4e-06	-0.241515	0.000296
64853	AIDA	mRNA	0.181631	0.00028	-0.132247	0.0149351	0.156125	0.0447096
51366	UBR5	mRNA	-0.136585	0.000285	-0.235641	1.5e-07	0.18575	0.0043866
10421	CD2BP2	mRNA	0.193212	0.000294	0.286394	2.93e-08	-0.23452	0.00106706
8301	PICALM	mRNA	-0.141389	0.000297	-0.439019	2.98e-27	0.231316	8.55e-05
10960	LMAN2	mRNA	0.174899	0.000298	0.615908	4.66e-45	-0.296822	8.04e-06
10228	STX6	mRNA	-0.285154	0.00031	-0.336007	4.32e-05	0.252041	0.0386368
26035	GLCE	mRNA	-0.343412	0.000348	-0.638805	5.8e-11	0.37223	0.00675251
93100	NAPRT	mRNA	0.403796	0.000354	0.767867	2.79e-14	-0.386796	0.00289207
84978	FRMD5	mRNA	-0.299698	0.000357	0.313656	3.18e-05	0.357373	0.00120487
80162	PGGHG	mRNA	0.365626	0.000377	-0.431437	0.000227	-0.340146	0.00410052
55197	RPRD1A	mRNA	0.200981	0.000392	-0.235968	0.000146	0.229579	0.0133553
10078	TSSC4	mRNA	0.445626	0.000396	0.601602	4.32e-07	-0.416307	0.00326011
821	CANX	mRNA	0.111111	0.000401	-0.365364	3.79e-26	0.16844	0.00374093
6146	RPL22	mRNA	-0.143606	0.000405	-0.797395	2.27e-90	0.173669	0.00853242
4501	MT1X	mRNA	0.675222	0.000406	0.530484	1.83e-06	0.75218	7.9e-17
57698	SHTN1	mRNA	0.243754	0.000408	-0.188409	0.0164093	0.210578	0.0407042
284069	FAM171A2	mRNA	-0.354503	0.000421	0.6736	2.58e-17	-0.290662	0.0184447
84271	POLDIP3	mRNA	-0.223521	0.000426	0.316606	3.24e-08	-0.167479	0.035162
63935	PCIF1	mRNA	-0.268831	0.000439	0.443122	1.27e-11	-0.292878	0.00121915
5965	RECQL	mRNA	0.162783	0.000457	-0.343414	6.9e-12	0.191507	0.0260002
284361	EMC10	mRNA	-0.232329	0.000461	0.605731	4.94e-27	-0.239884	0.0114648
706	TSPO	mRNA	-0.330279	0.000466	0.649163	8.92e-17	-0.266572	0.0170135
85378	TUBGCP6	mRNA	-0.276312	0.000467	0.309732	5.29e-05	-0.209341	0.0362061
404093	CUEDC1	mRNA	-0.215872	0.000474	0.318043	9.15e-09	-0.188103	0.0278089
55748	CNDP2	mRNA	0.256229	0.000493	-0.227303	0.00488268	-0.219783	0.0207623
55206	SBNO1	mRNA	-0.162045	0.000511	-0.291589	8.93e-10	0.240503	0.00156836
115703	ARHGAP33	mRNA	-0.253871	0.000512	0.280363	6.54e-05	-0.242698	0.00645001
79745	CLIP4	mRNA	-0.225365	0.000516	-0.397896	4.57e-10	0.18881	0.0493207
3217	HOXB7	mRNA	-0.263762	0.000559	0.356184	2.78e-07	-0.200507	0.00428801
23613	ZMYND8	mRNA	-0.17096	0.00058	0.197807	1.4e-05	0.16005	0.00995346
253143	PRR14L	mRNA	0.301428	0.00058	0.391405	4.79e-06	0.288226	0.0137023
26502	NARF	mRNA	-0.257875	0.000586	0.367518	1.24e-08	0.196121	0.0211676
26580	BSCL2	mRNA	0.318196	0.000607	0.302015	0.00130897	-0.273476	0.0266841
27037	TRMT2A	mRNA	0.296364	0.000612	0.568719	6.24e-12	-0.305814	0.000858
51070	NOSIP	mRNA	0.272652	0.000612	0.464883	1.7e-09	-0.245266	0.0450422
2060	EPS15	mRNA	-0.203034	0.000617	-0.323539	4.17e-08	0.18352	0.0395866
139231	FAM199X	mRNA	-0.19266	0.00062	-0.210994	0.000181	0.278498	0.00127104
83933	HDAC10	mRNA	-0.367372	0.000652	0.508461	6.26e-08	-0.251476	0.044521
9049	AIP	mRNA	-0.298317	0.000661	0.559072	2.6e-14	-0.294941	0.00728351
10501	SEMA6B	mRNA	-0.234673	0.000681	0.873837	1.78e-49	-0.384767	0.000118
8303	SNN	mRNA	-0.398025	0.0007	-0.521489	4.28e-06	-0.304439	0.0363222
54665	RSBN1	mRNA	-0.417114	0.000709	-0.260006	0.0426946	0.408306	0.0195258
5550	PREP	mRNA	0.201849	0.000717	0.223951	0.00016	0.16847	0.0445522
3181	HNRNPA2B1	mRNA	0.125019	0.000719	-0.457324	1.14e-38	0.12914	0.0399568
5986	RFNG	mRNA	0.331879	0.000744	0.894741	2.83e-26	-0.246865	0.0346248
9734	HDAC9	mRNA	-0.268025	0.000778	-0.734897	2.04e-19	-0.234816	0.0468595
80205	CHD9	mRNA	-0.223885	0.000786	-0.311688	2.83e-06	0.27695	0.018267
53615	MBD3	mRNA	-0.208198	0.000796	0.29882	1.84e-06	-0.272302	0.00801437
81926	ABHD17A	mRNA	0.245256	0.000823	0.64805	2.41e-23	-0.256825	0.00625229
57534	MIB1	mRNA	-0.150874	0.000829	-0.345249	2.88e-15	0.180628	0.0252257
23272	FAM208A	mRNA	0.172892	0.000912	-0.149039	0.00724427	0.175495	0.0263795
25792	CIZ1	mRNA	0.132768	0.000917	0.153941	0.00019	-0.160054	0.0183652
57106	NAT14	mRNA	-0.411974	0.000928	0.347456	0.00127887	-0.331342	0.0239262
51014	TMED7	mRNA	0.168966	0.000934	-0.415058	9.99e-16	0.194357	0.0388886
23559	WBP1	mRNA	-0.264834	0.000949	0.517827	4.72e-14	-0.435039	2.16e-06
6197	RPS6KA3	mRNA	-0.163841	0.000965	-0.119708	0.0216422	0.168371	0.0359873
197322	ACSF3	mRNA	-0.285414	0.000976	-0.209426	0.0159518	-0.262106	0.0140758
28974	C19orf53	mRNA	0.222587	0.000983	0.144249	0.0377212	-0.186134	0.0272034
2773	GNAI3	mRNA	0.162084	0.000985	-0.178286	0.0005	0.207421	0.00411023
7039	TGFA	mRNA	-0.261644	0.00100237	0.740429	1.76e-31	0.626533	3.69e-15
960	CD44	mRNA	-0.106503	0.00100699	-0.150112	5.1e-06	0.224133	9.96e-07
375248	ANKRD36	mRNA	-0.29047	0.00102015	-0.516704	6.22e-10	0.328671	0.00531389
8216	LZTR1	mRNA	0.224511	0.00103982	0.180655	0.0119586	-0.224971	0.0151403
3212	HOXB2	mRNA	-0.185147	0.00104305	0.471969	6.67e-16	-0.360714	8.74e-07
51184	GPN3	mRNA	0.275965	0.00108147	-0.588826	2.3e-11	0.252743	0.0374031
338692	ANKRD13D	mRNA	-0.316881	0.00109521	0.429171	2.07e-07	-0.301756	0.0123832
3915	LAMC1	mRNA	0.14422	0.00110163	-0.155381	0.000858	0.237519	3.61e-05
1209	CLPTM1	mRNA	0.130654	0.00110381	0.409702	7.21e-22	-0.25385	1.07e-05
4357	MPST	mRNA	0.34848	0.00112355	0.540311	6.5e-08	-0.305154	0.0158021
4659	PPP1R12A	mRNA	-0.164991	0.00112589	-0.279566	2.48e-09	0.159665	0.0479513
65065	NBEAL1	mRNA	-0.252222	0.00118116	-0.372824	1.4e-06	0.297238	0.00221466
23396	PIP5K1C	mRNA	0.233161	0.00119247	0.411965	2.62e-09	-0.265255	0.00237654
6619	SNAPC3	mRNA	-0.215576	0.00120669	-0.30542	1.57e-06	0.304931	0.000372
23012	STK38L	mRNA	-0.214186	0.00120751	-0.27927	1.85e-05	0.260091	0.00744531
9772	TMEM94	mRNA	-0.18035	0.00122957	0.503958	6.17e-25	-0.237195	0.000558
23542	MAPK8IP2	mRNA	0.307999	0.00125475	0.325897	0.00178684	-0.294467	0.0103751
9670	IPO13	mRNA	-0.238838	0.001415	0.299525	1.28e-05	-0.230427	0.00831765
1213	CLTC	mRNA	-0.10273	0.00143708	-0.288347	6.85e-16	0.175855	0.00103237
55049	REX1BD	mRNA	0.415335	0.00144398	0.314409	0.0256195	-0.335403	0.0372628
3099	HK2	mRNA	-0.181213	0.00145289	-0.325158	6.89e-09	0.783969	3.09e-30
101410538	MMP24OS	mRNA	0.20676	0.0014535	0.639637	1.97e-22	-0.222744	0.00322152
27158	NDOR1	mRNA	0.229874	0.00145461	0.557052	1.87e-17	-0.248607	0.00522489
55929	DMAP1	mRNA	-0.322996	0.00147454	0.35267	0.000141	-0.331823	0.000996
7343	UBTF	mRNA	0.172881	0.00150309	0.219365	1.66e-05	-0.183686	0.0103322
79809	TTC21B	mRNA	-0.222315	0.00155903	-0.220575	0.00136454	0.277467	0.0051524
80758	PRR7	mRNA	0.280257	0.00175293	0.574701	6.65e-13	-0.305248	0.00705664
92579	G6PC3	mRNA	0.239583	0.00179602	0.351701	3.64e-06	-0.232949	0.0144289
54606	DDX56	mRNA	0.174546	0.00186549	0.488629	2.99e-21	-0.198234	0.0209909
10445	MCRS1	mRNA	0.180572	0.00191078	0.397793	3.33e-13	-0.273218	0.000406
645	BLVRB	mRNA	0.206359	0.00191936	0.161351	0.0230577	-0.275036	0.000775
9818	NUP58	mRNA	0.168681	0.00193536	-0.169038	0.0029166	0.394406	5.32e-09
79038	ZFYVE21	mRNA	0.286195	0.00197096	0.304359	0.000381	-0.24802	0.0171846
28996	HIPK2	mRNA	0.134804	0.00199299	-0.256695	5.37e-09	0.21176	0.000863
25851	TECPR1	mRNA	-0.252939	0.00206021	0.189879	0.0139431	-0.289452	0.00131774
8455	ATRN	mRNA	-0.171712	0.00210053	-0.248153	9.59e-06	0.243883	0.00036
10134	BCAP31	mRNA	0.141582	0.00222174	0.199611	6.94e-06	-0.172606	0.00930132
29775	CARD10	mRNA	0.300781	0.00222403	0.467341	5.72e-07	-0.38079	0.00166948
114908	TMEM123	mRNA	-0.101423	0.0022675	-0.898962	2.2e-145	0.263675	1.4e-06
92715	DPH7	mRNA	0.256916	0.00234433	0.378863	8.01e-07	-0.247855	0.0377893
96459	FNIP1	mRNA	-0.191329	0.00235676	-0.371486	1.47e-09	0.197812	0.0374091
1801	DPH1	mRNA	0.25727	0.00243533	0.300518	0.000387	-0.305621	0.00210211
226	ALDOA	mRNA	-0.12394	0.00244629	0.313777	2.32e-15	0.426762	0.000682
10309	CCNO	mRNA	0.679545	0.00248482	0.794804	0.000184	-0.528866	0.0406184
79778	MICALL2	mRNA	-0.455051	0.00252356	0.293905	0.0332201	-0.380862	0.00770787
79001	VKORC1	mRNA	-0.173814	0.00256322	0.201711	0.000147	0.278116	0.00107201
7264	TSTA3	mRNA	0.221565	0.00257331	0.267148	0.000276	-0.256819	0.00680489
4237	MFAP2	mRNA	-0.23842	0.00258342	0.337352	7.91e-06	-0.227013	0.0247977
23259	DDHD2	mRNA	-0.215209	0.00277122	0.136778	0.046216	0.270709	0.00118868
9444	QKI	mRNA	-0.126536	0.00283236	-0.876729	5.99e-84	0.21352	0.00143581
114882	OSBPL8	mRNA	-0.129065	0.00286541	-0.535314	2.25e-37	0.267425	0.000202
9652	TTC37	mRNA	-0.150133	0.00287767	-0.481787	1.59e-22	0.161314	0.0313107
11078	TRIOBP	mRNA	-0.244746	0.00291248	0.381797	1.42e-07	-0.213209	0.0279283
59307	SIGIRR	mRNA	-0.412431	0.00296297	0.297862	0.0196142	-0.329631	0.00945482
514	ATP5F1E	mRNA	0.171845	0.0029778	-0.351087	1.35e-09	0.404927	4.86e-05
9114	ATP6V0D1	mRNA	0.189617	0.00307114	0.458051	1.44e-14	-0.216223	0.00476278
4713	NDUFB7	mRNA	0.223403	0.00312376	0.289341	3.21e-05	-0.262453	0.0117088
23154	NCDN	mRNA	0.222832	0.0031762	0.61132	1.1e-19	-0.310149	0.000136
677	ZFP36L1	mRNA	0.126379	0.00328169	-0.194554	8.92e-06	-0.261506	1.4e-07
8538	BARX2	mRNA	0.417227	0.0032923	0.866436	5.07e-13	0.37985	0.0355955
285527	FRYL	mRNA	-0.132153	0.00330428	-0.142353	0.00211726	0.250717	0.00150512
80700	UBXN6	mRNA	-0.212033	0.00335883	0.768257	4.1e-39	-0.356013	0.000235
10848	PPP1R13L	mRNA	-0.21165	0.00341249	0.427175	6.21e-05	0.314359	0.000397
54461	FBXW5	mRNA	0.159085	0.00346376	0.53365	2.19e-24	-0.220443	0.00890861
4967	OGDH	mRNA	-0.14225	0.00352049	0.361126	3.04e-15	-0.194487	0.00196246
6609	SMPD1	mRNA	-0.398038	0.00353703	0.284379	0.0224946	-0.376974	0.00258062
84058	WDR54	mRNA	0.220098	0.00372563	0.629178	1.55e-21	0.243003	0.00139932
1455	CSNK1G2	mRNA	0.198205	0.00375223	0.53334	1.71e-17	-0.178423	0.0275457
10971	YWHAQ	mRNA	0.100893	0.00390956	-0.241895	3.12e-11	0.102558	0.0499953
8270	LAGE3	mRNA	0.277458	0.00391246	0.505397	7.6e-09	-0.282205	0.00654061
3628	INPP1	mRNA	-0.437561	0.00393156	0.270532	0.04708	-0.379509	0.0223522
11285	B4GALT7	mRNA	-0.354691	0.00397222	0.239993	0.0424828	-0.268518	0.0468797
55785	FGD6	mRNA	0.183898	0.00411871	-0.259043	4.52e-05	0.257405	0.00966748
56990	CDC42SE2	mRNA	0.184799	0.00417914	-0.140601	0.0487524	0.276677	0.00208242
9784	SNX17	mRNA	0.167413	0.0042488	0.414954	1.45e-14	-0.201374	0.0116488
60682	SMAP1	mRNA	-0.167392	0.00476264	-0.359921	1.35e-09	0.232454	0.00263364
4082	MARCKS	mRNA	-0.191404	0.00484428	-0.780525	1.86e-32	0.237092	0.00125112
23030	KDM4B	mRNA	-0.187554	0.00490284	0.304906	2.2e-07	0.383216	1.09e-05
7597	ZBTB25	mRNA	-0.382311	0.0049905	-0.427541	0.00138466	0.60611	0.000147
54512	EXOSC4	mRNA	0.323228	0.00505536	0.434668	0.000108	-0.337902	0.023551
51133	KCTD3	mRNA	-0.232162	0.00510288	-0.415261	8.39e-07	0.23938	0.0272576
57187	THOC2	mRNA	-0.145326	0.00511138	-0.341563	1.77e-11	0.178961	0.0314988
5976	UPF1	mRNA	0.138045	0.00520658	0.301552	3.5e-11	-0.180981	0.00770787
23200	ATP11B	mRNA	-0.15984	0.00522736	-0.210663	0.000346	0.2668	0.00120539
6241	RRM2	mRNA	0.127724	0.00523321	-0.21442	1.49e-06	0.171949	0.00189766
79763	ISOC2	mRNA	0.281953	0.00526425	-0.297432	0.00857043	-0.364796	0.00958706
50626	CYHR1	mRNA	-0.246999	0.0053404	0.522904	2.92e-12	-0.28612	0.00313842
112398	EGLN2	mRNA	0.178314	0.00534407	0.430749	7.95e-14	-0.270424	7.54e-05
59345	GNB4	mRNA	-0.18302	0.00536666	-0.753098	8.7e-31	0.285513	0.00255918
29988	SLC2A8	mRNA	-0.446443	0.00553162	0.554152	1.82e-05	-0.444175	0.0118818
55076	TMEM45A	mRNA	-0.390886	0.00568083	-0.705688	1.18e-06	1.21899	9.58e-14
57192	MCOLN1	mRNA	0.297903	0.00603271	0.486109	4.42e-07	-0.254188	0.0417161
4919	ROR1	mRNA	0.349003	0.00628415	0.3256	0.0127931	0.301919	0.0445522
3835	KIF22	mRNA	0.160913	0.00632209	0.415594	2.68e-13	-0.184857	0.0303491
79589	RNF128	mRNA	-0.340874	0.00639298	0.466192	6.47e-06	0.515536	0.000436
22848	AAK1	mRNA	-0.156401	0.00673541	-0.198683	0.000485	0.265751	0.00256339
8971	H1FX	mRNA	-0.189833	0.00702153	0.767597	9.86e-36	-0.217727	0.031312
8320	EOMES	mRNA	0.414442	0.00711897	0.807341	1.35e-09	0.369926	0.0363282
3685	ITGAV	mRNA	-0.117045	0.00714329	-0.526243	5.55e-36	0.254297	0.000132
4791	NFKB2	mRNA	0.131245	0.00717646	-0.493522	2.04e-24	-0.206921	0.0213747
23241	PACS2	mRNA	0.153364	0.00731444	0.242881	2.16e-06	-0.160131	0.0435343
84572	GNPTG	mRNA	-0.289272	0.00777243	0.501131	8.12e-08	-0.363161	0.00335552
7040	TGFB1	mRNA	0.117859	0.00780719	0.553286	6.39e-36	-0.173245	0.0128779
7920	ABHD16A	mRNA	-0.303656	0.00780957	0.451268	2.4e-05	-0.351624	0.00109002
64834	ELOVL1	mRNA	0.136389	0.00781641	0.317717	1.95e-11	-0.190557	0.0259821
7586	ZKSCAN1	mRNA	0.137903	0.00786698	0.212881	0.0001	0.190905	0.0173471
60681	FKBP10	mRNA	-0.13844	0.00805498	0.314112	5.51e-13	-0.255028	2.73e-05
90313	TP53I13	mRNA	0.332774	0.00838077	0.707361	2.24e-10	-0.340998	0.0432987
84876	ORAI1	mRNA	0.233366	0.00852326	0.410472	3.12e-06	-0.375924	0.000634
6206	RPS12	mRNA	0.115749	0.00874845	0.638666	5.96e-38	0.155453	0.0229079
84925	DIRC2	mRNA	-0.328891	0.00894579	-0.453317	0.00091	-0.290789	0.0437223
50814	NSDHL	mRNA	-0.239186	0.00899525	-0.256797	0.00376236	-0.269786	0.0111058
10150	MBNL2	mRNA	-0.207605	0.00902982	-0.788636	5.9e-22	0.387111	0.000213
21	ABCA3	mRNA	0.163314	0.00927496	0.455863	3.44e-15	-0.15748	0.042528
10052	GJC1	mRNA	0.137247	0.00952052	-0.3928	1.04e-13	0.186643	0.0440318
84286	TMEM175	mRNA	0.292074	0.00973064	0.600733	5.45e-09	-0.319424	0.0101302
25915	NDUFAF3	mRNA	0.22967	0.00998191	0.676828	1.62e-18	-0.280265	0.0150007
6203	RPS9	mRNA	0.12968	0.00998465	0.473277	6.26e-24	-0.26336	0.000646
79594	MUL1	mRNA	0.241258	0.0100516	0.543291	1.37e-10	-0.253227	0.0217541
2548	GAA	mRNA	0.174714	0.0103253	0.734475	5.25e-38	-0.349706	1.17e-06
79813	EHMT1	mRNA	0.159818	0.0103299	0.540663	4.08e-23	-0.190223	0.0116016
23265	EXOC7	mRNA	-0.128833	0.0107942	0.140816	0.00407315	-0.21387	0.000253
389	RHOC	mRNA	-0.125398	0.0110597	0.278721	3.08e-10	-0.271655	0.000296
8525	DGKZ	mRNA	0.209048	0.0111052	0.57461	2.66e-15	-0.201536	0.0448683
79090	TRAPPC6A	mRNA	-0.556031	0.0111863	0.570741	0.00141621	-0.647959	0.00579988
11010	GLIPR1	mRNA	0.241823	0.0112742	-0.204978	0.0392189	0.3697	0.00188751
1112	FOXN3	mRNA	0.173997	0.0117781	-0.15538	0.0226441	0.29926	0.000285
10123	ARL4C	mRNA	-0.112033	0.0122453	0.217489	2.13e-07	0.236401	2.27e-05
124402	UBALD1	mRNA	0.414463	0.0125175	0.571371	0.000195	-0.446589	0.0266841
7542	ZFPL1	mRNA	0.248161	0.0126345	0.212788	0.0326873	-0.268962	0.0255344
2539	G6PD	mRNA	-0.156837	0.0131299	-0.319907	1.34e-07	-0.314877	9.49e-05
8086	AAAS	mRNA	0.19854	0.0139628	0.180154	0.0250835	-0.307009	0.000393
84885	ZDHHC12	mRNA	0.216096	0.0139628	0.952877	2.95e-42	-0.256008	0.00837863
738	VPS51	mRNA	-0.186988	0.0140151	0.511845	2.9e-06	-0.238824	0.00264717
91289	LMF2	mRNA	0.196159	0.0142062	0.57579	4.91e-16	-0.314674	0.00264188
57532	NUFIP2	mRNA	-0.147545	0.0147605	-0.514018	5.4e-21	0.244881	0.00901684
29937	NENF	mRNA	0.27284	0.0147629	0.884658	2.09e-22	-0.315367	0.00473657
9739	SETD1A	mRNA	0.186375	0.0149105	0.623968	2.43e-22	-0.174917	0.0230726
64778	FNDC3B	mRNA	-0.13411	0.0152945	-0.488784	2.34e-20	0.262134	0.000302
54868	TMEM104	mRNA	-0.210455	0.0153789	0.233158	0.00481778	-0.430718	1.24e-05
10370	CITED2	mRNA	-0.153113	0.0153947	0.13689	0.0250452	-0.306678	4.51e-05
4502	MT2A	mRNA	0.27201	0.0153985	0.369784	0.000248	0.454005	4.58e-16
4249	MGAT5	mRNA	0.177633	0.0155642	0.365167	3.15e-08	0.338443	5.52e-05
402	ARL2	mRNA	0.16241	0.0158797	0.157617	0.026089	-0.28163	0.00501046
90135	BTBD6	mRNA	0.226121	0.0160433	0.585339	4.28e-12	-0.224168	0.0265052
138716	RPP25L	mRNA	0.399037	0.0162125	0.549224	0.000308	-0.402451	0.00758809
10245	TIMM17B	mRNA	0.224142	0.0164787	0.660377	1.16e-17	-0.37742	4.92e-05
51762	RAB8B	mRNA	-0.200164	0.0173272	-0.783572	2.12e-22	0.371789	0.00102944
9551	ATP5MF	mRNA	0.241135	0.0174843	-1.23799	2.02e-69	0.203177	0.0263795
54849	DEF8	mRNA	0.157333	0.0180471	0.332441	3.81e-08	-0.204358	0.021718
3280	HES1	mRNA	-0.289944	0.0182388	0.727034	1.79e-14	-0.268073	0.0419223
51368	TEX264	mRNA	0.243536	0.0186051	0.409414	3.31e-05	-0.247599	0.038271
23362	PSD3	mRNA	0.148546	0.018703	-0.158027	0.0159518	0.287994	0.00136019
54998	AURKAIP1	mRNA	0.16203	0.0187386	0.467093	5.12e-15	-0.288982	0.00273538
79701	OGFOD3	mRNA	-0.26532	0.0187537	0.344172	0.000166	-0.264133	0.0493345
57730	ANKRD36B	mRNA	-0.318686	0.019159	-0.279682	0.0410264	0.367558	0.0332391
114785	MBD6	mRNA	0.154483	0.01936	0.644005	2.79e-29	-0.198323	0.00936177
6801	STRN	mRNA	-0.125064	0.019688	-0.675363	1.46e-38	0.23004	0.00718262
1615	DARS	mRNA	-0.11602	0.0199419	-0.293479	3.91e-09	0.337781	2.96e-10
6917	TCEA1	mRNA	0.0928343	0.0201232	-0.444787	6.2e-33	0.221725	9.9e-05
6990	DYNLT3	mRNA	-0.190927	0.0203145	-0.421183	6.3e-08	0.406991	0.000293
51517	NCKIPSD	mRNA	-0.191096	0.0204245	0.37933	3.99e-08	0.218954	0.02707
60559	SPCS3	mRNA	0.140308	0.0207542	-0.482677	4.6e-16	0.183575	0.0395866
347734	SLC35B2	mRNA	-0.156653	0.020776	0.518243	7.93e-21	-0.246591	0.000416
6812	STXBP1	mRNA	-0.123669	0.0207936	0.256132	4.02e-08	0.174733	0.00925414
439	ASNA1	mRNA	0.125787	0.0225427	0.205589	0.00014	-0.334391	3.65e-05
9064	MAP3K6	mRNA	-0.237772	0.0225727	0.210002	0.0297633	-0.220162	0.0479488
4034	LRCH4	mRNA	-0.176244	0.0225969	0.373584	3.26e-08	-0.218869	0.0186675
54504	CPVL	mRNA	-0.190685	0.0230917	0.220592	0.00369982	-0.22558	0.0203114
2954	GSTZ1	mRNA	-0.38757	0.0231703	0.776019	1.12e-09	-0.309537	0.02355
728642	CDK11A	mRNA	0.190922	0.0233947	0.202325	0.0126739	-0.252801	0.0193473
6839	SUV39H1	mRNA	0.290388	0.0237556	0.270391	0.0280978	-0.381986	0.0097562
4649	MYO9A	mRNA	-0.182299	0.0241548	-0.281713	0.000178	0.2423	0.0208191
2957	GTF2A1	mRNA	0.142645	0.0243249	-0.583568	3.58e-19	0.292216	0.00134803
57609	DIP2B	mRNA	-0.112254	0.0246784	0.271934	2.3e-09	0.253784	0.000239
23074	UHRF1BP1L	mRNA	0.163487	0.0249093	-0.218338	0.0032806	0.254857	0.0191439
1317	SLC31A1	mRNA	-0.189067	0.025565	-0.203737	0.00997129	0.261304	0.0171908
7376	NR1H2	mRNA	0.226789	0.0258351	0.760086	4.2e-19	-0.276711	0.0445522
50807	ASAP1	mRNA	0.0884603	0.0261986	-0.279853	5.09e-12	0.150354	0.0144652
6181	RPLP2	mRNA	0.216086	0.0264003	0.464251	4.09e-07	-0.212979	0.00294515
83737	ITCH	mRNA	-0.113562	0.0270116	-0.32934	1.22e-11	0.195728	0.0172155
51248	PDZD11	mRNA	0.146998	0.0278302	0.321861	3.56e-08	-0.17072	0.0248085
84295	PHF6	mRNA	-0.143811	0.0278302	-0.667379	5.46e-29	0.217497	0.0250686
4644	MYO5A	mRNA	0.136889	0.0282847	0.162619	0.00805609	0.205877	0.00897927
51264	MRPL27	mRNA	0.250152	0.0290383	0.248317	0.0332095	-0.2725	0.0495472
9274	BCL7C	mRNA	0.187652	0.0291406	0.259538	0.00132394	-0.298807	0.00231738
25998	IBTK	mRNA	0.131289	0.02929	-0.322704	6.22e-08	0.213497	0.0402779
4929	NR4A2	mRNA	-0.397107	0.030052	1.09611	4.72e-18	0.430803	0.00391466
140606	SELENOM	mRNA	0.246131	0.0303912	0.72254	6.05e-16	-0.288038	0.0139318
4548	MTR	mRNA	-0.163879	0.0311661	-0.52577	3.86e-15	0.307219	0.00121155
81624	DIAPH3	mRNA	0.177239	0.0314624	-0.228182	0.00467389	0.261907	0.0315438
10980	COPS6	mRNA	0.103389	0.0317838	0.24444	1.35e-08	-0.149879	0.024447
9862	MED24	mRNA	0.145953	0.0318528	-0.880645	9.78e-35	-0.178573	0.046531
23603	CORO1C	mRNA	-0.0872579	0.0338046	-0.116729	0.00474881	0.12395	0.0437894
10768	AHCYL1	mRNA	0.122813	0.0348201	-0.132696	0.0336346	0.164136	0.0311194
26046	LTN1	mRNA	-0.12597	0.0374338	-0.59267	2.77e-26	0.241609	0.0177179
51132	RLIM	mRNA	0.106228	0.0387968	-0.152588	0.00284557	0.241977	0.000535
55630	SLC39A4	mRNA	0.276693	0.0392194	0.399628	0.000357	-0.287646	0.0225828
388650	FAM69A	mRNA	-0.231046	0.0401586	-0.411897	3.99e-05	0.350477	0.0132332
55702	YJU2	mRNA	0.220202	0.0410293	0.30128	0.00200309	-0.391276	0.00367053
29766	TMOD3	mRNA	0.115056	0.0410393	-0.40653	5.8e-14	0.327926	0.000143
65018	PINK1	mRNA	-0.14542	0.0414306	0.157198	0.0267352	-0.210569	0.00810269
682	BSG	mRNA	0.0809659	0.0418808	0.665338	7.86e-88	-0.217403	0.00078
51042	ZNF593	mRNA	0.268572	0.0430386	-0.550932	6.94e-05	-0.507358	0.0100118
80221	ACSF2	mRNA	-0.203382	0.0437926	0.484869	1.78e-10	-0.311892	0.000709
1349	COX7B	mRNA	0.142348	0.0442039	-0.599154	4.09e-19	0.263944	0.00680489
5142	PDE4B	mRNA	0.399078	0.0443138	1.53716	8.71e-28	0.464056	0.0410285
6199	RPS6KB2	mRNA	0.183338	0.0445044	0.428864	7.44e-08	-0.320849	0.000955
83931	STK40	mRNA	0.147795	0.0463239	0.922425	1.86e-49	-0.20579	0.00812908
9489	PGS1	mRNA	-0.164828	0.0467196	0.186242	0.00954402	-0.217916	0.0302587
26136	TES	mRNA	0.144745	0.0469266	0.184431	0.00898577	0.225667	0.0289557
22979	EFR3B	mRNA	0.210448	0.0476972	0.477757	1.61e-07	0.582723	5.35e-06
56112	PCDHGA3	mRNA	-0.185936	0.0478014	0.438033	8.11e-09	-0.182833	0.0428059
527	ATP6V0C	mRNA	0.229587	0.0479658	0.38024	6.33e-10	-0.235481	0.00579988
215	ABCD1	mRNA	-0.197592	0.0495171	0.26835	0.00209172	-0.403447	3.02e-05
